# Supplementary material for: Diaceto­nitrile­(2,2′-bi­pyridine-κ2 N,N′)palladium(II) bis­(tri­fluoro­methane­sulfonate)
Source: IUCrdata. 2022 Dec 6;7(Pt 12):x221151. doi: 10.1107/S2414314622011518 (PMC9815130; doi:10.1107/S2414314622011518)
Supplement: Supplementary file 1 [file x-07-x221151-sup1.cif]

##############################################################################
#                                                                            #
# This CIF contains the data for a data article accepted for                 #
# publication in IUCrData. It conforms to the requirements of                #
# Notes for Authors for IUCrData, and has been                               #
# peer reviewed under the auspices of IUCrData.                              #
#                                                                            #
# Full details of the Crystallographic Information File format               #
# are given in the paper "The Crystallographic Information File (CIF):       #
# a New Standard Archive File for Crystallography" by S. R. Hall, F. H.      #
# Allen and I. D. Brown [Acta Cryst. (1991), A47, 655-685].                  #
#                                                                            #
# The current version of the core CIF dictionary is obtainable from          #
# ftp://ftp.iucr.org/pub/cif_core.dic.                                       #
#                                                                            #
# Software is freely available for graphical display of the structure(s)     #
# in this CIF. For information consult the CIF software page                 #
# http://www.iucr.org/resources/cif/software.                                #
#                                                                            #
# This file may be used for bona fide research purposes within the           #
# scientific community so long as proper attribution is given to the data    # 
# article from which it was obtained.                                        #
#                                                                            #
##############################################################################
data_I
_audit_creation_method
;
Olex2 1.5
(compiled 2021.12.09 svn.r5202d8cf for OlexSys, GUI svn.r6439)
;
_journal_date_recd_electronic     2022-11-29
_journal_date_accepted     2022-11-30
_journal_name_full     'IUCrData'
_journal_year     2022
_journal_volume     7
_journal_issue     12
_journal_page_first     0
_journal_page_last     0
_journal_paper_category     HM
_journal_paper_doi     10.1107/S2414314622011518
_journal_coeditor_code     VM4055
_publ_contact_author_name     'Rafael A. Adrian'
_publ_contact_author_address
;
Department of Chemistry and Biochemistry
University of the Incarnate Word
San Antonio, Texas 78209
USA
;
_publ_contact_author_email     adrian@uiwtx.edu
_publ_contact_author_fax     '+12108322117'
_publ_contact_author_phone     '+12108322117'
_publ_section_title
;
Diacetonitrile(2,2'-bipyridine-\k^2^<i>N</i>,<i>N</i>')palladium(II)
bis(trifluoromethanesulfonate)
;
_publ_section_title_footnote     .
loop_
    _publ_author_name
    _publ_author_footnote
    _publ_author_address
    'Adrian, Rafael A.' .
;
Department of Chemistry and Biochemistry
University of the Incarnate Word
San Antonio, Texas 78209
USA
;
    'Gutierrez, Marcela C.' .
;
Department of Chemistry and Biochemistry
University of the Incarnate Word
San Antonio, Texas 78209
USA
;
    'Arman, Hadi D.' .
;
Department of Chemistry
The University of Texas at San Antonio
San Antonio, Texas 78249
USA
;
_publ_section_synopsis
;
In the crystal structure of the title compound, the palladium(II) metal center
is surrounded by a bidentate 2,2'-bipyridine ligand and two acetonitrile
molecules in a distorted square-planar geometry.
;
_chemical_name_systematic
;
Diacetonitrile(2,2'-bipyridine-\k^2^<i>N</i>,<i>N</i>')palladium(II)
bis(trifluoromethanesulfonate)
;
_chemical_name_common     ?
_chemical_formula_moiety     'C14 H14 N4 Pd 2+, 2(C F3 O3 S -)'
_chemical_formula_sum     'C16 H14 F6 N4 O6 Pd S2'
_chemical_formula_iupac     '[Pd (C10 H8 N2) (C2 H3 N)2] (C F3 O3 S)2'
_chemical_formula_weight     642.83
_chemical_melting_point     ?
_space_group_crystal_system     monoclinic
_space_group_name_H-M_alt     'P 1 21/m 1'
_space_group_name_Hall     '-P 2yb'
loop_
    _space_group_symop_operation_xyz
    'x, y, z'
    '-x, y+1/2, -z'
    '-x, -y, -z'
    'x, -y-1/2, z'
_cell_length_a     9.2732(3)
_cell_length_b     12.5307(2)
_cell_length_c     10.0983(3)
_cell_angle_alpha     90
_cell_angle_beta     110.627(3)
_cell_angle_gamma     90
_cell_volume     1098.20(6)
_cell_formula_units_Z     2
_cell_measurement_reflns_used     5466
_cell_measurement_theta_min     4.6520
_cell_measurement_theta_max     75.6680
_cell_measurement_temperature     100.01(10)
_exptl_crystal_description     block
_exptl_crystal_colour     'clear colourless'
_exptl_crystal_size_max     0.153
_exptl_crystal_size_mid     0.128
_exptl_crystal_size_min     0.092
_exptl_crystal_density_diffrn     1.944
_exptl_crystal_density_meas     ?
_exptl_crystal_density_method     ?
_exptl_crystal_F_000     636
loop_
    _exptl_crystal_face_index_h
    _exptl_crystal_face_index_k
    _exptl_crystal_face_index_l
    _exptl_crystal_face_perp_dist
    -1 8 -1 0.0450
    -5 -2 0 0.0637
    1 -8 1 0.0688
    6 0 0 0.0415
    3 7 1 0.0622
    3 1 -6 0.0462
    -3 -7 -1 0.0635
    -3 -1 6 0.0386
_exptl_absorpt_coefficient_mu     9.487
_exptl_absorpt_correction_type     gaussian
_exptl_absorpt_process_details
;
(CrysAlisPro; Rigaku OD, 2020)
;
_exptl_absorpt_correction_T_min     0.746
_exptl_absorpt_correction_T_max     1.000
_diffrn_ambient_temperature     100.01(10)
_diffrn_source     'micro-focus sealed X-ray tube'
_diffrn_radiation_type     'Cu K\a'
_diffrn_radiation_wavelength     1.54184
_diffrn_radiation_monochromator     mirror
_diffrn_measurement_device_type     'XtaLAB Synergy, Dualflex, HyPix'
_diffrn_measurement_device     'four-circle diffractometer'
_diffrn_measurement_method     '\w scans'
_diffrn_detector     'Hybrid Pixel Array Detector'
_diffrn_detector_area_resol_mean     10.0000
_diffrn_reflns_number     10720
_diffrn_reflns_av_R_equivalents     0.0477
_diffrn_reflns_av_unetI/netI     0.0310
_diffrn_reflns_theta_min     4.679
_diffrn_reflns_theta_max     76.247
_diffrn_reflns_theta_full     67.684
_diffrn_measured_fraction_theta_max     0.960
_diffrn_measured_fraction_theta_full     0.998
_diffrn_reflns_limit_h_min     -11
_diffrn_reflns_limit_h_max     11
_diffrn_reflns_limit_k_min     -11
_diffrn_reflns_limit_k_max     15
_diffrn_reflns_limit_l_min     -12
_diffrn_reflns_limit_l_max     12
_diffrn_radiation_probe     x-ray
_refine_special_details     ?
_reflns_number_total     2318
_reflns_number_gt     2234
_reflns_threshold_expression     'I > 2\s(I)'
_refine_ls_structure_factor_coef     Fsqd
_refine_ls_matrix_type     full
_refine_ls_R_factor_all     0.0340
_refine_ls_R_factor_gt     0.0330
_refine_ls_wR_factor_gt     0.0926
_refine_ls_wR_factor_ref     0.0934
_refine_ls_goodness_of_fit_ref     1.090
_refine_ls_restrained_S_all     1.090
_refine_ls_number_reflns     2318
_refine_ls_number_parameters     174
_refine_ls_number_restraints     0
_refine_ls_hydrogen_treatment     constr
_refine_ls_weighting_scheme     calc
_refine_ls_weighting_details
              'w=1/[\s^2^(Fo^2^)+(0.0618P)^2^+0.5328P] where P=(Fo^2^+2Fc^2^)/3'
_atom_sites_solution_hydrogens     geom
_atom_sites_solution_primary     dual
_atom_sites_solution_secondary     ?
_refine_ls_shift/su_max     0.000
_refine_ls_shift/su_mean     0.000
_refine_diff_density_max     0.753
_refine_diff_density_min     -0.931
_refine_ls_extinction_method
;
<i>SHELXL2018/3</i> (Sheldrick, 2015<i>b</i>)
;
_refine_ls_extinction_coef     0.00084(18)
_refine_ls_extinction_expression
                                  'Fc^*^=kFc[1+0.001xFc^2^\l^3^/sin(2\q)]^-1/4^'
loop_
    _atom_type_symbol
    _atom_type_description
    _atom_type_scat_dispersion_real
    _atom_type_scat_dispersion_imag
    _atom_type_scat_source
    'C' 'C' 0.0181 0.0091
                         'International Tables Vol C Tables 4.2.6.8 and 6.1.1.4'
    'H' 'H' 0.0000 0.0000
                         'International Tables Vol C Tables 4.2.6.8 and 6.1.1.4'
    'F' 'F' 0.0727 0.0534
                         'International Tables Vol C Tables 4.2.6.8 and 6.1.1.4'
    'N' 'N' 0.0311 0.0180
                         'International Tables Vol C Tables 4.2.6.8 and 6.1.1.4'
    'O' 'O' 0.0492 0.0322
                         'International Tables Vol C Tables 4.2.6.8 and 6.1.1.4'
    'Pd' 'Pd' 0.1215 3.9337
                         'International Tables Vol C Tables 4.2.6.8 and 6.1.1.4'
    'S' 'S' 0.3331 0.5567
                         'International Tables Vol C Tables 4.2.6.8 and 6.1.1.4'
_computing_data_collection
;
CrysAlisPro (Rigaku OD, 2020)
;
_computing_cell_refinement
;
CrysAlisPro (Rigaku OD, 2020)
;
_computing_data_reduction
;
CrysAlisPro (Rigaku OD, 2020)
;
_computing_structure_solution
;
<i>SHELXT2018/2</i> (Sheldrick, 2015<i>a</i>)
;
_computing_structure_refinement
;
<i>SHELXL2018/3</i> (Sheldrick, 2015<i>b</i>)
;
_computing_molecular_graphics
;
Olex2 (Dolomanov <i>et al.</i>,  2009)
;
_computing_publication_material
;
Olex2 (Dolomanov <i>et al.</i>,  2009)
;
loop_
    _atom_site_type_symbol
    _atom_site_label
    _atom_site_fract_x
    _atom_site_fract_y
    _atom_site_fract_z
    _atom_site_U_iso_or_equiv
    _atom_site_adp_type
    _atom_site_calc_flag
    _atom_site_occupancy
    _atom_site_disorder_assembly
    _atom_site_disorder_group
    Pd Pd1 0.45413(3) 0.750000 0.68769(3) 0.01791(13) Uani d 1 . .
    S S1 0.95842(11) 0.750000 0.87020(10) 0.0194(2) Uani d 1 . .
    S S2 0.58391(11) 0.750000 0.25835(10) 0.0222(2) Uani d 1 . .
    F F1 1.2500(3) 0.750000 0.8920(3) 0.0318(6) Uani d 1 . .
    F F2 1.0991(2) 0.66371(16) 0.7117(2) 0.0362(5) Uani d 1 . .
    F F4 0.8145(3) 0.750000 0.1642(3) 0.0343(6) Uani d 1 . .
    F F3 0.8599(2) 0.83614(19) 0.3585(2) 0.0455(5) Uani d 1 . .
    O O2 0.9882(2) 0.84692(17) 0.9529(2) 0.0240(4) Uani d 1 . .
    O O1 0.8188(3) 0.750000 0.7478(3) 0.0250(6) Uani d 1 . .
    O O3 0.5802(4) 0.750000 0.3998(3) 0.0276(6) Uani d 1 . .
    O O4 0.5311(3) 0.65247(18) 0.1802(2) 0.0332(5) Uani d 1 . .
    N N1 0.3443(3) 0.64555(19) 0.5361(2) 0.0201(5) Uani d 1 . .
    N N2 0.5598(3) 0.8614(2) 0.8330(3) 0.0220(5) Uani d 1 . .
    C C1 0.2630(3) 0.6910(2) 0.4102(3) 0.0192(5) Uani d 1 . .
    C C5 0.3494(3) 0.5388(2) 0.5486(3) 0.0218(6) Uani d 1 . .
    H H5 0.405311 0.508152 0.635496 0.026 Uiso calc 1 . .
    C C4 0.2733(4) 0.4734(2) 0.4351(3) 0.0254(6) Uani d 1 . .
    H H4 0.277737 0.399608 0.445345 0.030 Uiso calc 1 . .
    C C6 0.6305(3) 0.9177(2) 0.9187(3) 0.0219(6) Uani d 1 . .
    C C2 0.1852(3) 0.6298(2) 0.2937(3) 0.0241(6) Uani d 1 . .
    H H2 0.129953 0.662005 0.207740 0.029 Uiso calc 1 . .
    C C3 0.1905(3) 0.5194(2) 0.3063(3) 0.0248(6) Uani d 1 . .
    H H3 0.138764 0.476742 0.228681 0.030 Uiso calc 1 . .
    C C7 0.7208(4) 0.9927(2) 1.0251(3) 0.0255(6) Uani d 1 . .
    H H7A 0.688876 1.064212 0.994367 0.038 Uiso calc 1 . .
    H H7B 0.827941 0.984372 1.038591 0.038 Uiso calc 1 . .
    H H7C 0.705270 0.979190 1.112678 0.038 Uiso calc 1 . .
    C C9 0.7904(5) 0.750000 0.2872(5) 0.0285(9) Uani d 1 . .
    C C8 1.1090(5) 0.750000 0.7920(5) 0.0265(9) Uani d 1 . .
loop_
    _atom_site_aniso_label
    _atom_site_aniso_U_11
    _atom_site_aniso_U_22
    _atom_site_aniso_U_33
    _atom_site_aniso_U_12
    _atom_site_aniso_U_13
    _atom_site_aniso_U_23
    Pd1 0.02209(19) 0.01259(19) 0.01685(19) 0.000 0.00414(13) 0.000
    S1 0.0234(5) 0.0146(5) 0.0189(4) 0.000 0.0057(4) 0.000
    S2 0.0243(5) 0.0181(5) 0.0229(5) 0.000 0.0067(4) 0.000
    F1 0.0236(13) 0.0283(14) 0.0400(14) 0.000 0.0067(11) 0.000
    F2 0.0426(11) 0.0326(10) 0.0392(11) -0.0031(9) 0.0217(9) -0.0121(8)
    F4 0.0387(15) 0.0366(15) 0.0341(14) 0.000 0.0210(12) 0.000
    F3 0.0350(11) 0.0549(13) 0.0496(13) -0.0183(10) 0.0187(10) -0.0220(11)
    O2 0.0303(11) 0.0174(10) 0.0225(10) 0.0003(8) 0.0069(8) -0.0030(8)
    O1 0.0236(14) 0.0221(15) 0.0248(14) 0.000 0.0030(11) 0.000
    O3 0.0294(16) 0.0280(16) 0.0267(15) 0.000 0.0113(13) 0.000
    O4 0.0362(12) 0.0276(12) 0.0357(12) -0.0069(10) 0.0127(10) -0.0090(9)
    N1 0.0230(11) 0.0161(11) 0.0202(11) -0.0015(9) 0.0065(9) 0.0007(9)
    N2 0.0247(12) 0.0168(12) 0.0235(12) 0.0027(10) 0.0070(10) 0.0021(10)
    C1 0.0212(13) 0.0152(14) 0.0207(13) -0.0006(11) 0.0070(11) -0.0001(10)
    C5 0.0257(14) 0.0171(14) 0.0209(13) -0.0009(11) 0.0061(11) 0.0011(11)
    C4 0.0312(15) 0.0154(13) 0.0294(14) -0.0029(12) 0.0104(12) -0.0021(11)
    C6 0.0251(14) 0.0174(14) 0.0205(13) 0.0012(11) 0.0045(11) 0.0029(11)
    C2 0.0263(14) 0.0219(15) 0.0221(13) -0.0006(12) 0.0060(11) 0.0007(11)
    C3 0.0279(14) 0.0214(15) 0.0240(13) -0.0018(12) 0.0078(11) -0.0048(11)
    C7 0.0281(15) 0.0195(14) 0.0249(14) -0.0041(12) 0.0043(12) -0.0025(12)
    C9 0.028(2) 0.029(2) 0.027(2) 0.000 0.0092(18) 0.000
    C8 0.028(2) 0.022(2) 0.029(2) 0.000 0.0104(18) 0.000
_geom_special_details
;
 All esds (except the esd in the dihedral angle between two l.s. planes)
 are estimated using the full covariance matrix.  The cell esds are taken
 into account individually in the estimation of esds in distances, angles
 and torsion angles; correlations between esds in cell parameters are only
 used when they are defined by crystal symmetry.  An approximate (isotropic)
 treatment of cell esds is used for estimating esds involving l.s. planes.
;
loop_
    _geom_bond_atom_site_label_1
    _geom_bond_atom_site_label_2
    _geom_bond_site_symmetry_2
    _geom_bond_distance
    _geom_bond_publ_flag
    Pd1 N1 4_575 1.999(2) y
    Pd1 N1 . 1.999(2) y
    Pd1 N2 . 2.012(3) y
    Pd1 N2 4_575 2.012(3) y
    S1 O2 4_575 1.444(2) ?
    S1 O2 . 1.444(2) ?
    S1 O1 . 1.441(3) ?
    S1 C8 . 1.830(4) ?
    S2 O3 . 1.441(3) ?
    S2 O4 4_575 1.443(2) ?
    S2 O4 . 1.444(2) ?
    S2 C9 . 1.833(5) ?
    F1 C8 . 1.341(5) ?
    F2 C8 . 1.335(3) ?
    F4 C9 . 1.338(5) ?
    F3 C9 . 1.331(3) ?
    N1 C1 . 1.354(4) ?
    N1 C5 . 1.343(4) ?
    N2 C6 . 1.130(4) ?
    C1 C1 4_575 1.480(5) ?
    C1 C2 . 1.376(4) ?
    C5 H5 . 0.9300 ?
    C5 C4 . 1.383(4) ?
    C4 H4 . 0.9300 ?
    C4 C3 . 1.382(4) ?
    C6 C7 . 1.451(4) ?
    C2 H2 . 0.9300 ?
    C2 C3 . 1.389(4) ?
    C3 H3 . 0.9300 ?
    C7 H7A . 0.9600 ?
    C7 H7B . 0.9600 ?
    C7 H7C . 0.9600 ?
loop_
    _geom_angle_atom_site_label_1
    _geom_angle_atom_site_label_2
    _geom_angle_atom_site_label_3
    _geom_angle_site_symmetry_1
    _geom_angle_site_symmetry_3
    _geom_angle
    _geom_angle_publ_flag
    N1 Pd1 N1 4_575 . 81.82(14) y
    N1 Pd1 N2 4_575 . 95.18(11) y
    N1 Pd1 N2 . 4_575 95.18(11) y
    N1 Pd1 N2 . . 176.99(9) y
    N1 Pd1 N2 4_575 4_575 176.99(9) y
    N2 Pd1 N2 . 4_575 87.83(14) y
    O2 S1 O2 . 4_575 114.47(17) ?
    O2 S1 C8 4_575 . 103.28(12) ?
    O2 S1 C8 . . 103.28(12) ?
    O1 S1 O2 . . 115.28(10) ?
    O1 S1 O2 . 4_575 115.28(11) ?
    O1 S1 C8 . . 102.79(19) ?
    O3 S2 O4 . 4_575 114.85(11) ?
    O3 S2 O4 . . 114.85(11) ?
    O3 S2 C9 . . 103.35(19) ?
    O4 S2 O4 4_575 . 115.7(2) ?
    O4 S2 C9 4_575 . 102.76(12) ?
    O4 S2 C9 . . 102.75(12) ?
    C1 N1 Pd1 . . 114.14(18) ?
    C5 N1 Pd1 . . 126.1(2) ?
    C5 N1 C1 . . 119.8(2) ?
    C6 N2 Pd1 . . 173.7(2) ?
    N1 C1 C1 . 4_575 114.85(15) ?
    N1 C1 C2 . . 121.3(2) ?
    C2 C1 C1 . 4_575 123.82(17) ?
    N1 C5 H5 . . 119.3 ?
    N1 C5 C4 . . 121.4(3) ?
    C4 C5 H5 . . 119.3 ?
    C5 C4 H4 . . 120.5 ?
    C3 C4 C5 . . 119.0(3) ?
    C3 C4 H4 . . 120.5 ?
    N2 C6 C7 . . 178.1(3) ?
    C1 C2 H2 . . 120.5 ?
    C1 C2 C3 . . 119.0(3) ?
    C3 C2 H2 . . 120.5 ?
    C4 C3 C2 . . 119.4(3) ?
    C4 C3 H3 . . 120.3 ?
    C2 C3 H3 . . 120.3 ?
    C6 C7 H7A . . 109.5 ?
    C6 C7 H7B . . 109.5 ?
    C6 C7 H7C . . 109.5 ?
    H7A C7 H7B . . 109.5 ?
    H7A C7 H7C . . 109.5 ?
    H7B C7 H7C . . 109.5 ?
    F4 C9 S2 . . 111.1(3) ?
    F3 C9 S2 . . 111.4(2) ?
    F3 C9 S2 4_575 . 111.4(2) ?
    F3 C9 F4 . . 107.2(2) ?
    F3 C9 F4 4_575 . 107.2(2) ?
    F3 C9 F3 . 4_575 108.4(4) ?
    F1 C8 S1 . . 111.4(3) ?
    F2 C8 S1 4_575 . 111.2(2) ?
    F2 C8 S1 . . 111.2(2) ?
    F2 C8 F1 . . 107.3(2) ?
    F2 C8 F1 4_575 . 107.3(2) ?
    F2 C8 F2 4_575 . 108.2(3) ?
loop_
    _geom_torsion_atom_site_label_1
    _geom_torsion_atom_site_label_2
    _geom_torsion_atom_site_label_3
    _geom_torsion_atom_site_label_4
    _geom_torsion_site_symmetry_1
    _geom_torsion_site_symmetry_2
    _geom_torsion_site_symmetry_3
    _geom_torsion_site_symmetry_4
    _geom_torsion
    _geom_torsion_publ_flag
    Pd1 N1 C1 C1 . . . 4_575 -3.37(19) ?
    Pd1 N1 C1 C2 . . . . 177.7(2) ?
    Pd1 N1 C5 C4 . . . . -177.6(2) ?
    O2 S1 C8 F1 4_575 . . . -59.77(10) ?
    O2 S1 C8 F1 . . . . 59.77(10) ?
    O2 S1 C8 F2 4_575 . . 4_575 -179.4(2) ?
    O2 S1 C8 F2 . . . 4_575 -59.9(3) ?
    O2 S1 C8 F2 . . . . 179.4(2) ?
    O2 S1 C8 F2 4_575 . . . 59.9(3) ?
    O1 S1 C8 F1 . . . . 180.0000(10)
                                   ?
    O1 S1 C8 F2 . . . . -60.3(2) ?
    O1 S1 C8 F2 . . . 4_575 60.3(2) ?
    O3 S2 C9 F4 . . . . 180.000000 ?
    O3 S2 C9 F3 . . . . -60.6(2) ?
    O3 S2 C9 F3 . . . 4_575 60.6(2) ?
    O4 S2 C9 F4 . . . . 60.23(11) ?
    O4 S2 C9 F4 4_575 . . . -60.23(11) ?
    O4 S2 C9 F3 . . . 4_575 -59.2(3) ?
    O4 S2 C9 F3 4_575 . . . 59.2(3) ?
    O4 S2 C9 F3 4_575 . . 4_575 -179.6(2) ?
    O4 S2 C9 F3 . . . . 179.6(2) ?
    N1 C1 C2 C3 . . . . 0.1(4) ?
    N1 C5 C4 C3 . . . . 0.1(4) ?
    C1 N1 C5 C4 . . . . 0.1(4) ?
    C1 C1 C2 C3 4_575 . . . -178.68(19) ?
    C1 C2 C3 C4 . . . . 0.1(4) ?
    C5 N1 C1 C1 . . . 4_575 178.68(19) ?
    C5 N1 C1 C2 . . . . -0.2(4) ?
    C5 C4 C3 C2 . . . . -0.2(4) ?
_shelx_space_group_comment
;
The symmetry employed for this shelxl refinement is uniquely defined
by the following loop, which should always be used as a source of
symmetry information in preference to the above space-group names.
They are only intended as comments.
;
_shelx_estimated_absorpt_T_min     ?
_shelx_estimated_absorpt_T_max     ?
_shelx_hkl_file
;
   0 -11   2   10.67    2.21
   0 -11   3    0.61    0.90
   0 -10   0 2022.90   60.76
   0 -10   1    7.00    1.68
   0 -10   2  448.69   18.07
   0 -10   3   25.58    3.51
   0 -10   4    2.80    1.30
   0  -9   0   -0.20    0.41
   0  -9   1  223.50   10.26
   0  -9  -1  205.52    9.46
   0  -9   2   50.39    4.44
   0  -9   3   68.57    5.53
   0  -9   4   14.97    2.69
   0  -9   4   13.92    2.37
   0  -9   5   21.73    3.10
   0  -8   0 2234.30   65.27
   0  -8  -1    6.44    1.29
   0  -8   1    7.43    1.50
   0  -8   2  614.25   20.74
   0  -8  -2  563.85   19.57
   0  -8   2  572.93   19.39
   0  -8   3   80.97    5.23
   0  -8   4   16.77    2.50
   0  -8   5  329.07   14.42
   0  -8   6  104.76    7.51
   0  -7   0    0.84    0.53
   0  -7   1  386.78   13.67
   0  -7  -1  356.00   13.02
   0  -7  -2    3.76    0.92
   0  -7   2    3.03    0.90
   0  -7  -3    5.20    1.16
   0  -7   3    5.57    1.25
   0  -7   4  280.28   11.93
   0  -7   5  391.68   15.97
   0  -7   6   43.44    4.61
   0  -7   7   63.94    5.96
   0  -6   0  137.51    6.07
   0  -6  -1   11.24    1.40
   0  -6   1    9.03    1.20
   0  -6   2  542.98   17.57
   0  -6  -2  538.03   17.51
   0  -6   3   24.79    2.44
   0  -6  -3   19.52    2.23
   0  -6   4   19.75    2.48
   0  -6   5  484.25   18.27
   0  -6   6    2.43    1.13
   0  -6   7   44.55    4.88
   0  -5   0    1.92    0.58
   0  -5   1  498.47   15.56
   0  -5  -1  509.10   15.83
   0  -5   2  126.00    5.42
   0  -5  -2  122.03    5.28
   0  -5   2  119.97    4.18
   0  -5  -2  117.93    4.48
   0  -5  -3    6.96    1.23
   0  -5   3    7.29    1.29
   0  -5  -3    5.81    0.99
   0  -5   4  103.33    5.77
   0  -5  -4   95.98    5.38
   0  -5  -4  103.03    5.14
   0  -5   5  351.79   14.09
   0  -5  -5  360.81   13.53
   0  -5  -5  341.92   13.24
   0  -5   6  130.42    7.11
   0  -5  -6  137.41    7.62
   0  -5   6  141.24    8.18
   0  -5  -6  131.66    7.48
   0  -5  -7   60.03    5.24
   0  -5   7   60.91    5.07
   0  -5   7   56.45    4.84
   0  -5   8   85.54    7.14
   0  -5  -8   80.83    6.15
   0  -5   8   77.97    5.83
   0  -5  -9  142.76    8.09
   0  -5   9  135.78    7.56
   0  -5  10  153.12    7.09
   0  -4   0 1501.74   42.23
   0  -4   0 1524.18   42.88
   0  -4   1   50.69    2.56
   0  -4  -1   49.83    2.56
   0  -4   1   48.08    1.67
   0  -4  -2  392.11   12.41
   0  -4   2  382.96   12.54
   0  -4   2  383.16   11.59
   0  -4  -2  373.28   11.71
   0  -4  -3  312.63   10.81
   0  -4   3  314.30   10.99
   0  -4   3  298.51   10.11
   0  -4  -3  291.93   10.17
   0  -4  -4    0.70    0.54
   0  -4   4    1.16    0.76
   0  -4   4    1.10    0.56
   0  -4  -5  268.79   10.78
   0  -4  -5  264.97   10.65
   0  -4   5  248.69   10.99
   0  -4  -6    3.77    1.24
   0  -4  -6    4.75    1.41
   0  -4   6    3.10    1.10
   0  -4   7  218.78   10.65
   0  -4  -7  210.88   10.67
   0  -4   7  205.11   10.36
   0  -4  -7  209.90   10.78
   0  -4   7  230.46   11.52
   0  -4  -8    4.59    1.76
   0  -4  -8    6.36    1.80
   0  -4   8    5.37    1.69
   0  -4   8    2.75    1.82
   0  -4   8    4.26    1.68
   0  -4  -9  107.52    7.21
   0  -4   9   97.64    6.75
   0  -4 -10   33.85    3.56
   0  -4  10   34.54    3.49
   0  -4  11  128.26    5.46
   0  -3   0    0.24    0.22
   0  -3  -1  360.48   10.63
   0  -3   1  347.04   10.66
   0  -3   1  333.52    9.92
   0  -3  -1  346.83   10.02
   0  -3   2   19.41    1.58
   0  -3  -2   21.51    1.61
   0  -3  -2   21.07    1.38
   0  -3   2   18.89    1.32
   0  -3  -3  300.18   10.16
   0  -3   3  296.14   10.16
   0  -3  -3  317.46   10.57
   0  -3   3  308.60   10.72
   0  -3   4  825.14   25.77
   0  -3  -4  861.77   25.84
   0  -3  -5  379.30   13.97
   0  -3  -5  385.24   13.92
   0  -3   5  377.81   13.89
   0  -3   6  215.98   10.14
   0  -3  -6  206.93    9.74
   0  -3  -6  206.16    9.71
   0  -3   6  212.33    9.89
   0  -3   7  153.10    8.90
   0  -3   7  139.78    8.25
   0  -3  -7  156.86    8.71
   0  -3  -7  148.80    8.50
   0  -3   8    6.69    2.22
   0  -3  -8    8.20    2.11
   0  -3   8    8.69    2.15
   0  -3   8    8.80    2.22
   0  -3  -8    9.62    2.31
   0  -3  -9  103.04    7.23
   0  -3   9   95.90    6.96
   0  -3 -10  216.19   10.44
   0  -3  10  210.42   10.11
   0  -3  11   87.96    4.76
   0  -2   0 3572.54   97.80
   0  -2  -1   24.43    1.29
   0  -2   1   22.39    1.32
   0  -2  -1   20.81    1.04
   0  -2   1   22.07    1.07
   0  -2  -2 2097.61   59.67
   0  -2  -2 2197.83   59.44
   0  -2   2 2105.09   59.48
   0  -2  -3  106.68    4.49
   0  -2   3  107.27    4.59
   0  -2  -4   74.77    3.97
   0  -2   4   74.05    4.08
   0  -2   5  350.01   12.84
   0  -2  -5  324.82   12.54
   0  -2  -5  331.18   12.48
   0  -2   5  357.11   12.99
   0  -2   6   48.57    4.09
   0  -2   6   41.74    3.81
   0  -2  -6   45.81    3.90
   0  -2  -6   42.83    3.75
   0  -2   6   43.33    3.95
   0  -2   7  102.19    6.87
   0  -2   7  103.61    6.96
   0  -2  -7   98.65    6.67
   0  -2  -7   98.20    6.62
   0  -2   8    8.70    2.51
   0  -2  -8    7.31    1.99
   0  -2   8    9.80    2.18
   0  -2  -8    8.09    2.04
   0  -2   8    8.72    2.10
   0  -2   9    4.55    1.61
   0  -2  -9    2.60    1.25
   0  -2 -10   33.28    3.76
   0  -2  10   31.68    3.63
   0  -2 -11  103.09    5.85
   0  -2  11  108.86    5.73
   0  -1   0    0.13    0.08
   0  -1   1  390.26   11.54
   0  -1  -1  414.28   11.52
   0  -1  -1  398.63   11.63
   0  -1  -2  120.07    4.34
   0  -1   2  121.66    4.45
   0  -1   3    7.05    0.99
   0  -1  -3    8.32    1.02
   0  -1   3    6.50    0.95
   0  -1   4  773.65   23.77
   0  -1   4  757.64   23.63
   0  -1  -4  770.58   23.48
   0  -1  -5    3.85    1.03
   0  -1   5    4.24    1.04
   0  -1  -5    2.99    0.97
   0  -1   5    3.01    0.94
   0  -1  -6  476.88   18.16
   0  -1  -6  515.73   18.37
   0  -1   6  542.84   18.61
   0  -1   6  530.23   18.91
   0  -1   7  322.99   13.38
   0  -1   7  304.97   13.71
   0  -1   7  321.06   13.63
   0  -1  -7  318.01   13.59
   0  -1  -7  302.11   13.39
   0  -1  -8   28.85    3.60
   0  -1   8   25.10    3.23
   0  -1  -8   23.29    3.47
   0  -1   8   20.05    3.31
   0  -1   8   18.93    2.96
   0  -1   8   22.88    3.67
   0  -1  -9   62.51    5.58
   0  -1   9   57.06    5.51
   0  -1 -10  144.02    8.30
   0  -1  10  130.44    7.97
   0  -1 -11   39.11    3.53
   0  -1  11   40.69    3.43
   0   0  -1   90.24    3.00
   0   0  -2  958.38   27.26
   0   0   3  405.63   12.75
   0   0  -3  407.21   12.79
   0   0   3  403.84   13.01
   0   0   4    1.61    0.56
   0   0  -4    0.78    0.54
   0   0   4    0.99    0.53
   0   0  -5  446.01   15.66
   0   0   5  470.02   15.60
   0   0  -5  447.96   15.57
   0   0   5  447.18   15.93
   0   0  -6   75.20    5.08
   0   0   6   78.74    5.42
   0   0  -6   80.11    4.91
   0   0  -6   79.80    5.13
   0   0   6   82.61    5.11
   0   0  -7  362.22   15.00
   0   0   7  346.66   14.84
   0   0  -7  367.29   15.03
   0   0   7  366.97   14.66
   0   0   7  386.12   15.61
   0   0  -8  257.65   12.63
   0   0   8  291.96   12.95
   0   0   8  275.92   13.14
   0   0  -8  265.73   12.80
   0   0   8  240.08   11.94
   0   0   9    1.47    1.12
   0   0  -9    1.15    1.04
   0   0 -10   17.51    2.78
   0   0  10   15.64    2.69
   0   0  11   39.09    3.37
   0   0 -11   38.18    3.45
   0   1   0    0.18    0.10
   0   1  -1  387.97   11.14
   0   1   1  376.29   11.16
   0   1   1  391.10   11.09
   0   1  -1  393.41   11.02
   0   1   4  763.37   22.98
   0   1  -5    1.58    0.47
   0   1  -5    2.83    0.92
   0   1   5    2.32    0.75
   0   1   6  503.47   17.35
   0   1  -6  504.34   17.76
   0   1  -7  286.15   12.49
   0   1   7  298.22   12.23
   0   1   7  304.48   13.40
   0   1   7  309.36   13.50
   0   1  -8   25.73    3.18
   0   1   8   27.34    3.59
   0   1   8   22.56    3.69
   0   1   9   55.12    5.14
   0   2   0 3820.20  104.98
   0   2  -1   21.13    1.20
   0   2   1   23.29    1.30
   0   2  -1   22.67    1.37
   0   2  -1   21.12    1.04
   0   2   1   20.27    1.02
   0   2   2 2037.86   57.72
   0   2  -2 2160.99   57.56
   0   2   2 2077.13   58.00
   0   2  -2 2025.91   57.91
   0   2   3  103.50    4.45
   0   2  -3  100.47    4.32
   0   2  -4   63.71    3.21
   0   2   4   66.83    3.24
   0   2   4   72.06    3.92
   0   2  -4   63.89    3.63
   0   2   5  329.96   11.81
   0   2  -5  299.77   11.44
   0   2  -5  310.90   11.42
   0   2  -5  283.43    9.94
   0   2   5  307.33   10.51
   0   2  -5  269.51   10.66
   0   2  -6   38.09    3.20
   0   2   6   40.51    3.96
   0   2   6   40.74    3.79
   0   2   6   42.35    3.85
   0   2  -6   44.21    3.83
   0   2  -6   46.87    3.84
   0   2   6   37.28    2.98
   0   2   7   96.27    6.78
   0   2   7  105.02    6.90
   0   2  -7  104.29    6.53
   0   2  -7  103.99    6.73
   0   2  -7   92.00    6.34
   0   2  -7   82.08    5.35
   0   2   8    5.72    2.30
   0   2   8    9.72    2.25
   0   2   8    8.66    2.16
   0   2  -8    7.81    2.10
   0   2  -8    7.00    1.74
   0   2  -8    8.00    2.04
   0   2  -9    2.58    1.29
   0   2  -9    2.62    1.15
   0   2   9    3.09    1.35
   0   2   9    1.99    1.14
   0   2 -10   32.11    3.79
   0   2  10   35.38    3.82
   0   2 -11   98.68    5.68
   0   2  11  103.78    5.53
   0   3   0   -0.05    0.25
   0   3   1  340.80   10.57
   0   3  -1  324.66   10.68
   0   3  -1  319.21    9.71
   0   3  -2   18.47    1.55
   0   3   2   17.29    1.38
   0   3  -2   19.71    1.34
   0   3   2   19.25    1.31
   0   3  -3  274.57    9.34
   0   3   3  256.32    8.14
   0   3   3  275.25    9.18
   0   3  -3  277.91    9.19
   0   3  -4  777.04   23.51
   0   3  -4  802.22   23.26
   0   3  -4  771.21   23.68
   0   3   4  782.84   23.63
   0   3   4  713.93   22.10
   0   3   5  362.86   12.97
   0   3   5  313.36   11.09
   0   3  -5  370.51   12.80
   0   3  -5  349.60   12.92
   0   3  -5  353.51   12.83
   0   3  -5  335.40   11.74
   0   3  -6  196.42    9.21
   0   3   6  198.63    9.76
   0   3  -6  199.43    9.18
   0   3  -6  166.92    8.23
   0   3   6  185.04    9.07
   0   3  -7  148.63    8.44
   0   3   7  151.21    8.87
   0   3   7  140.12    8.21
   0   3  -7  143.95    7.52
   0   3  -7  138.10    8.21
   0   3  -7  147.88    8.24
   0   3   8    4.97    1.91
   0   3   8    8.76    2.16
   0   3  -8    8.90    1.98
   0   3  -8    9.84    2.23
   0   3   8    8.09    1.98
   0   3  -8   11.54    2.56
   0   3   9   99.72    6.91
   0   3   9   90.08    6.88
   0   3  -9   99.42    7.01
   0   3  -9   94.52    6.65
   0   3 -10  203.92   10.27
   0   3  10  222.47   10.22
   0   3  11   90.50    4.80
   0   4   0 1392.61   39.90
   0   4   1   45.87    1.58
   0   4  -1   46.59    2.57
   0   4  -1   50.45    2.83
   0   4  -2  350.15   10.45
   0   4   2  297.51   10.86
   0   4  -2  319.52   10.74
   0   4  -2  361.23   11.48
   0   4  -3  282.96    9.57
   0   4  -3  274.32   10.00
   0   4   3  275.38    9.40
   0   4   4    0.99    0.56
   0   4  -4    1.50    0.75
   0   4  -4    2.23    0.76
   0   4  -4    0.92    0.57
   0   4  -4    1.37    0.63
   0   4  -5  241.61    9.91
   0   4  -5  219.41    8.99
   0   4  -5  243.08    9.83
   0   4  -5  225.27    9.05
   0   4  -5  239.28    9.93
   0   4   6    2.97    1.34
   0   4   6    3.67    1.17
   0   4  -6    3.38    1.11
   0   4  -6    4.62    1.29
   0   4  -6    2.85    1.15
   0   4  -6    4.38    1.31
   0   4  -7  186.53    9.95
   0   4  -7  207.60   10.46
   0   4   7  198.06   10.77
   0   4   7  201.81   10.14
   0   4  -7  194.05   10.15
   0   4  -7  203.50   10.40
   0   4  -7  208.24    9.79
   0   4   7  217.74   10.57
   0   4  -8    2.85    1.46
   0   4   8    2.73    1.32
   0   4  -8    3.52    1.38
   0   4  -8    3.88    1.42
   0   4   8    3.88    1.70
   0   4  -8    4.21    1.28
   0   4   8    3.57    1.38
   0   4   9   98.33    6.99
   0   4   9   91.06    6.41
   0   4  -9   97.93    6.85
   0   4  -9   96.65    6.73
   0   4 -10   32.28    3.23
   0   4 -10   27.46    3.27
   0   4  10   27.70    3.11
   0   5   0   -0.10    0.28
   0   5   0    0.53    0.46
   0   5  -1  473.87   15.13
   0   5  -1  461.97   15.43
   0   5  -2  111.32    5.37
   0   5   2  113.95    5.24
   0   5   2  112.27    3.92
   0   5  -2  111.29    4.29
   0   5  -3    7.36    1.30
   0   5  -3    5.10    1.08
   0   5  -3    6.39    1.05
   0   5  -4   95.45    5.15
   0   5  -4   89.58    4.99
   0   5  -4   97.57    5.48
   0   5  -4   93.16    4.89
   0   5  -5  294.82   11.98
   0   5  -5  280.95   11.42
   0   5   5  310.45   12.80
   0   5  -5  315.98   11.76
   0   5  -5  297.40   11.84
   0   5  -5  293.88   12.22
   0   5  -6  120.30    6.95
   0   5  -6  127.96    7.48
   0   5   6  132.82    8.73
   0   5   6  122.30    7.57
   0   5   6  117.40    6.71
   0   5   6  120.47    6.71
   0   5  -6  135.00    7.29
   0   5  -6   89.68    5.54
   0   5  -6  120.06    6.99
   0   5   6  102.87    7.15
   0   5  -7   48.90    4.74
   0   5   7   56.86    4.83
   0   5   7   59.67    5.44
   0   5  -7   64.37    5.24
   0   5   7   67.56    5.35
   0   5  -7   60.27    4.93
   0   5  -7   60.93    5.23
   0   5  -7   57.85    5.12
   0   5   8   75.41    5.80
   0   5  -8   82.47    6.28
   0   5  -8   62.65    5.87
   0   5  -8   82.50    6.20
   0   5   8   86.77    6.46
   0   5  -8   95.17    6.29
   0   5  -8   72.35    5.83
   0   5   9  135.37    8.13
   0   5   9  126.50    7.21
   0   5  -9  123.96    7.55
   0   5  -9  127.82    7.85
   0   5 -10  162.10    8.07
   0   6   0  105.83    5.31
   0   6   0  108.15    5.47
   0   6   0  110.18    5.34
   0   6   1    5.70    1.17
   0   6  -1    9.19    1.34
   0   6  -2  443.02   15.57
   0   6  -2  473.83   15.79
   0   6  -2  480.90   15.95
   0   6  -3   16.16    2.03
   0   6  -3   14.79    2.05
   0   6   3   15.58    1.33
   0   6  -3   17.98    2.14
   0   6   3   14.25    2.13
   0   6  -4   16.56    2.27
   0   6   4   15.62    1.66
   0   6  -4   18.74    2.27
   0   6  -4   14.86    2.09
   0   6  -4   14.48    1.88
   0   6  -5  419.52   15.43
   0   6  -5  438.48   16.89
   0   6   5  412.48   18.25
   0   6   5  447.47   16.69
   0   6   5  440.31   17.53
   0   6  -5  414.63   15.58
   0   6  -5  391.24   15.44
   0   6  -5  425.22   16.41
   0   6   5  450.24   15.05
   0   6  -6    3.61    1.32
   0   6  -6    2.85    1.15
   0   6   6    3.05    1.34
   0   6  -6    6.24    1.63
   0   6   6    3.00    1.13
   0   6  -6    2.28    0.90
   0   6  -6    2.04    0.92
   0   6   6    5.12    1.61
   0   6   7   37.15    4.34
   0   6  -7   40.71    4.35
   0   6  -7   40.51    4.11
   0   6   7   45.14    4.66
   0   6   7   44.86    4.04
   0   6  -7   46.40    4.45
   0   6  -7   45.94    4.63
   0   6   8    2.53    1.28
   0   6   8    2.52    1.26
   0   6  -8    3.96    1.40
   0   6  -8    2.67    1.10
   0   6  -8    3.36    1.28
   0   6  -8    1.75    0.96
   0   6  -9   41.33    4.21
   0   6 -10   32.78    3.13
   0   6  10   31.03    3.11
   0   7   0    0.46    0.49
   0   7  -1  299.73   11.40
   0   7  -1  301.32   11.59
   0   7   1  310.89   11.77
   0   7  -2    2.02    0.86
   0   7  -2    3.21    1.04
   0   7   2    2.21    0.77
   0   7   2    2.49    0.98
   0   7  -2    1.88    0.80
   0   7  -3    3.42    1.17
   0   7  -3    5.65    1.37
   0   7   3    3.85    1.22
   0   7  -3    3.98    1.18
   0   7   4  224.67   10.05
   0   7   4  244.80   11.71
   0   7  -4  247.74   11.18
   0   7  -4  231.15   10.36
   0   7   4  224.73   11.10
   0   7  -4  219.33   10.20
   0   7   4  246.51   12.56
   0   7   5  362.22   16.97
   0   7   5  332.34   14.22
   0   7   5  375.81   16.09
   0   7  -5  344.02   14.03
   0   7   5  323.06   15.38
   0   7  -5  376.95   15.52
   0   7  -5  365.24   14.98
   0   7  -5  373.86   14.44
   0   7   6   44.79    5.23
   0   7   6   30.33    3.65
   0   7  -6   35.05    4.08
   0   7  -6   33.52    3.57
   0   7   6   36.78    4.37
   0   7  -6   33.60    3.83
   0   7  -7   68.26    5.83
   0   7  -7   65.76    5.70
   0   7   7   58.64    5.36
   0   7   7   61.99    5.84
   0   7   7   65.15    5.87
   0   7  -7   68.11    5.64
   0   7  -8   10.22    2.20
   0   7   8   12.71    2.40
   0   7  -8   14.25    2.48
   0   7  -8   16.51    2.84
   0   7   8   16.45    2.84
   0   7  -9   80.09    5.80
   0   7   9   81.00    5.76
   0   8   0 1656.58   51.40
   0   8   0 1828.99   52.28
   0   8   1    6.20    1.44
   0   8  -1    4.05    1.14
   0   8  -1    5.75    1.39
   0   8   1    5.14    1.27
   0   8   2  462.00   20.07
   0   8   2  528.11   19.65
   0   8   2  515.34   21.34
   0   8  -2  495.90   18.71
   0   8   2  503.47   18.89
   0   8   3   69.25    6.42
   0   8   3   71.40    6.36
   0   8  -3   69.85    5.14
   0   8   3   67.29    5.54
   0   8   3   72.56    5.38
   0   8  -3   69.63    5.22
   0   8  -3   73.24    5.51
   0   8   4    9.54    2.08
   0   8  -4   17.05    2.55
   0   8   4   11.26    1.87
   0   8  -4   11.27    2.21
   0   8  -4   10.73    2.14
   0   8   4   12.64    2.53
   0   8   5  258.80   12.21
   0   8   5  306.49   14.36
   0   8  -5  301.52   13.86
   0   8   5  261.18   13.48
   0   8   5  289.81   15.05
   0   8  -6  111.62    7.51
   0   8   6  102.75    8.26
   0   8   6   81.24    6.28
   0   8   6   99.90    7.59
   0   8   6  102.42    7.53
   0   8  -6  100.42    6.62
   0   8  -6  106.09    7.40
   0   8  -6  113.06    7.45
   0   8   7  147.02    8.85
   0   8   7  134.15    8.75
   0   8   7  122.24    7.70
   0   8  -7  138.78    8.63
   0   8  -7  140.41    8.54
   0   8   8   33.18    3.57
   0   8   8   33.16    3.46
   0   8  -8   32.75    3.76
   0   8  -8   38.04    4.13
   0   8   8   35.59    3.95
   0   8  -9    4.33    1.27
   0   8   9    5.21    1.31
   0   9   0   -0.31    0.82
   0   9   0    0.21    0.44
   0   9   0    0.22    0.60
   0   9  -1  200.16    9.65
   0   9   1  195.38   10.97
   0   9  -1  194.34   10.86
   0   9   1  199.16   11.78
   0   9   1  196.42    9.82
   0   9  -1  189.56    8.94
   0   9  -1  181.71    9.44
   0   9   1  182.36    9.32
   0   9   2   42.79    3.99
   0   9   2   48.20    4.52
   0   9   2   46.55    5.12
   0   9   2   46.95    5.44
   0   9   2   35.54    3.75
   0   9  -2   40.84    4.03
   0   9  -3   50.77    4.75
   0   9   3   48.70    5.86
   0   9   3   71.68    6.48
   0   9  -3   61.38    5.28
   0   9   3   64.81    5.26
   0   9  -3   61.27    5.08
   0   9   4   10.20    2.49
   0   9  -4    9.55    2.28
   0   9  -4   13.62    2.48
   0   9  -4   19.15    2.85
   0   9   4   14.60    2.63
   0   9   5   19.03    2.56
   0   9   5   14.54    2.87
   0   9  -5   18.30    3.11
   0   9  -5   18.15    2.82
   0   9   5   17.85    3.03
   0   9  -6  165.41    9.55
   0   9   6  146.02    9.98
   0   9   6  129.09    7.66
   0   9   6  136.11    8.91
   0   9   6  154.42    9.46
   0   9  -6  139.84    8.82
   0   9  -6  161.15    9.29
   0   9   7  110.28    6.79
   0   9  -7  125.56    7.92
   0   9   7  131.68    7.98
   0   9  -7  119.33    7.82
   0   9   7  120.69    7.91
   0   9   8    2.83    1.02
   0   9   8    2.42    1.03
   0   9  -9   18.49    2.33
   0  10   0 1761.55   55.17
   0  10   0 1802.19   56.75
   0  10   0 1775.73   52.20
   0  10  -1    6.24    1.65
   0  10   1    2.85    1.48
   0  10   1    4.98    1.92
   0  10  -1    8.70    2.37
   0  10  -1    7.27    1.56
   0  10   1    8.38    1.89
   0  10   1    6.82    1.73
   0  10  -1    7.07    1.82
   0  10   2  330.46   17.34
   0  10  -2  390.46   16.20
   0  10  -2  394.97   17.89
   0  10   2  361.86   18.17
   0  10   2  379.91   17.26
   0  10   2  395.25   16.41
   0  10   3   20.43    3.85
   0  10  -3   21.98    3.69
   0  10   3   26.78    3.95
   0  10  -3   18.53    3.00
   0  10   3   19.25    2.93
   0  10  -3   18.20    2.94
   0  10  -4    2.19    1.09
   0  10   4    2.85    1.38
   0  10  -4    3.22    1.37
   0  10  -4    2.65    1.19
   0  10   4    1.41    0.96
   0  10   4    2.27    1.51
   0  10  -5  239.30   12.05
   0  10  -5  212.76   11.17
   0  10   5  224.18   11.76
   0  10  -5  230.33   11.66
   0  10   6   52.61    5.16
   0  10  -6   57.20    5.23
   0  10   6   68.29    5.78
   0  10   6   64.41    6.19
   0  10  -7   72.82    5.62
   0  10   7   67.52    5.35
   0  10   7   73.32    5.50
   0  10  -8   51.11    4.16
   0  10   8   48.26    3.78
   0  10   8   44.67    3.35
   0  11   0    0.42    1.02
   0  11   0    0.76    1.20
   0  11   0    0.23    0.63
   0  11   0    1.14    0.97
   0  11   1  207.89   12.54
   0  11  -1  221.60   12.71
   0  11  -1  223.08   13.38
   0  11   1  214.19   13.14
   0  11   1  214.24   11.70
   0  11   1  223.63   11.21
   0  11  -1  225.53   11.42
   0  11  -1  204.43    9.88
   0  11   1  214.13   10.81
   0  11   2    7.08    2.35
   0  11   2    6.78    1.96
   0  11  -2    5.70    1.94
   0  11   2    6.20    1.70
   0  11  -2    4.87    1.62
   0  11   3    1.79    1.19
   0  11  -3    1.79    1.08
   0  11  -3    0.96    0.91
   0  11  -3    0.57    0.76
   0  11  -3    0.38    0.92
   0  11   3    0.41    0.99
   0  11   3    1.06    1.04
   0  11   4  414.76   17.29
   0  11  -4  432.87   18.98
   0  11   4  391.06   17.77
   0  11  -4  380.73   16.57
   0  11  -4  389.89   15.92
   0  11   4  340.05   15.63
   0  11  -4  349.32   15.85
   0  11   5   14.39    2.69
   0  11  -5   14.83    2.68
   0  11  -5   19.32    3.42
   0  11  -5   12.64    2.37
   0  11   5   12.38    2.34
   0  11  -6  120.96    8.51
   0  11   6  121.78    7.46
   0  11  -6  120.64    7.41
   0  11   6  142.44    8.04
   0  11  -7   90.75    6.42
   0  11  -7   98.88    6.02
   0  11   7   83.63    5.42
   0  11   7   97.59    5.71
   0  11  -8    1.31    0.68
   0  12   0  873.67   29.05
   0  12   0  817.97   29.85
   0  12   0  918.88   33.56
   0  12   0  900.06   32.73
   0  12   1    9.54    1.99
   0  12  -1    9.36    2.16
   0  12  -1   15.41    3.25
   0  12  -1   10.91    2.65
   0  12   1    8.40    2.46
   0  12   1   10.38    2.30
   0  12  -1    7.72    1.91
   0  12   1    9.67    2.60
   0  12   2  213.87   10.84
   0  12  -2  214.48   11.16
   0  12   2  200.48   11.27
   0  12  -2  238.59   13.03
   0  12  -2  199.04   12.40
   0  12   2  207.44   12.61
   0  12   3  151.53    8.91
   0  12  -3  145.72   10.04
   0  12   3  152.50    9.54
   0  12  -3  158.12   10.50
   0  12   3  154.29   10.61
   0  12  -4    0.64    0.63
   0  12  -4    0.36    0.86
   0  12   4    2.76    1.28
   0  12   5  185.12    9.49
   0  12  -5  170.11    8.67
   0  12   5  155.06    9.45
   0  12  -5  194.35   10.88
   0  12   6   22.20    2.67
   0  12  -6   17.89    2.32
   0  12  -6   19.23    2.90
   0  12  -7   16.34    2.20
   0  12   7   17.20    1.87
   0  13   0   -0.35    0.42
   0  13   0    1.05    1.03
   0  13   0   -0.22    0.52
   0  13   0    0.18    0.38
   0  13  -1  103.27    7.95
   0  13   1  103.20    7.93
   0  13  -1  108.72    8.06
   0  13   1  109.21    7.01
   0  13   1  100.22    6.28
   0  13   2   18.46    3.22
   0  13  -2   15.62    2.92
   0  13   2   15.86    2.62
   0  13  -2   21.26    3.45
   0  13   2   19.50    2.68
   0  13  -3    0.86    0.85
   0  13   3    2.31    1.11
   0  13  -3    4.84    1.65
   0  13   3    2.48    1.08
   0  13  -4  117.71    7.94
   0  13   4  117.42    7.33
   0  13  -5   39.18    4.01
   0  13   5   30.46    3.12
   0  13  -6   83.97    5.33
   0  13   6   97.33    4.97
   0  14   0  324.91   14.42
   0  14  -1   51.64    4.74
   0  14   1   47.20    4.63
   0  14   1   48.89    3.62
   0  14   2  149.98    7.30
   0  14  -2  152.86    8.23
   0  14   2  132.97    7.27
   0  14   3   49.82    3.87
   0  14   3   48.05    3.93
   0  14   4    2.92    0.93
   0  14  -4    3.06    1.07
   0  14  -5   90.67    5.09
   0  15   3   15.06    1.49
   1 -11   0    2.88    1.22
   1 -11   1    1.68    1.06
   1 -11   2   77.97    6.40
  -1 -10   5   36.95    4.47
  -1 -10   4   39.99    4.54
  -1 -10   3   92.23    6.76
  -1 -10   2  481.50   18.58
   1 -10  -1    1.18    0.75
   1 -10   0  182.78    9.62
   1 -10   1  675.33   24.58
   1 -10   2   30.81    3.82
   1 -10   3   70.35    6.12
   1 -10   4   11.18    2.45
  -1  -9   6  223.74   11.51
  -1  -9   5   13.38    2.40
  -1  -9   4   92.14    6.06
  -1  -9   3  109.82    7.04
   1  -9  -2  382.56   15.38
  -1  -9   2  403.73   15.56
   1  -9  -1   86.31    5.72
  -1  -9   1   83.23    5.40
   1  -9   0    2.67    1.04
   1  -9   1   22.19    2.97
   1  -9   2  348.45   14.94
   1  -9   3    5.31    1.62
   1  -9   4  146.01    9.17
   1  -9   5  348.99   16.21
  -1  -8   6   61.53    5.50
  -1  -8   5   38.31    4.04
  -1  -8   4   53.48    4.39
  -1  -8   3  503.39   17.69
   1  -8  -3  512.40   18.41
   1  -8  -2  200.31    9.35
  -1  -8   2  217.80    9.57
  -1  -8   2  207.66    8.46
  -1  -8   1   46.51    3.60
   1  -8  -1   44.21    3.73
  -1  -8   0  370.28   13.64
   1  -8   0  394.54   14.80
   1  -8   1  427.94   16.29
   1  -8   2  244.51   11.19
   1  -8   3  223.77   10.98
   1  -8   4    8.33    1.88
   1  -8   5  115.41    7.69
  -1  -7   7  563.18   22.25
  -1  -7   6  171.57    9.61
  -1  -7   5   20.67    2.83
   1  -7  -4  653.25   22.65
  -1  -7   4  661.03   22.45
  -1  -7   3  219.60    9.20
   1  -7  -3  219.56    9.56
   1  -7  -2  170.22    7.63
  -1  -7   2  157.11    6.80
   1  -7  -1   75.49    4.58
  -1  -7   1   70.28    3.53
  -1  -7   1   72.30    4.27
   1  -7   0   31.60    2.92
  -1  -7   0   34.93    2.68
  -1  -7  -1  151.40    6.47
   1  -7   1  156.66    7.57
   1  -7   2   36.63    3.13
   1  -7   2   35.66    3.37
   1  -7   3    7.14    1.53
   1  -7   4  251.00   11.47
   1  -7   5   52.65    4.88
   1  -7   6    1.81    1.03
  -1  -6   8   72.52    6.58
  -1  -6   7    5.82    1.81
  -1  -6   6   23.91    3.23
  -1  -6   5  535.00   19.34
   1  -6  -5  511.50   19.01
   1  -6  -4   50.46    3.96
  -1  -6   4   49.75    3.88
   1  -6  -3 1252.18   38.11
  -1  -6   3 1266.09   37.85
  -1  -6   2  272.82    9.80
   1  -6  -2  268.98   10.22
  -1  -6   1   22.84    1.69
   1  -6  -1   19.76    2.03
  -1  -6   0  703.71   21.57
   1  -6   0  703.66   22.40
   1  -6   1  402.97   14.50
  -1  -6  -1  420.10   13.43
   1  -6   2  132.62    6.33
   1  -6   3 1834.69   54.25
   1  -6   4   66.08    4.87
   1  -6   5  250.94   11.74
   1  -6   6   31.06    3.96
   1  -5 -10    1.36    0.96
  -1  -5  10    2.79    0.97
  -1  -5   9  529.32   19.60
   1  -5  -9  535.60   19.96
  -1  -5   8   38.44    4.05
   1  -5  -8   41.08    4.31
  -1  -5   7  870.55   30.39
  -1  -5   7  816.86   28.28
   1  -5  -7  877.73   29.20
  -1  -5   6  280.34   12.53
   1  -5  -6  255.69   11.44
  -1  -5   6  255.71   11.10
   1  -5  -6  276.23   11.73
   1  -5  -5   -0.17    1.45
   1  -5  -5    1.43    0.72
  -1  -5   5    0.28    0.87
  -1  -5   5    0.79    0.68
  -1  -5   4 1362.51   39.89
   1  -5  -4 1364.17   40.07
  -1  -5   4 1244.44   38.30
  -1  -5   3  149.80    5.91
  -1  -5   3  165.59    7.00
   1  -5  -3  163.41    7.06
   1  -5  -3  165.94    6.57
  -1  -5   2  154.44    5.36
   1  -5  -2  166.22    5.58
  -1  -5   2  170.20    6.54
   1  -5  -2  169.68    6.78
   1  -5  -1   98.16    4.71
  -1  -5   1  103.22    4.18
   1  -5   0   81.49    4.16
  -1  -5   0   83.40    3.69
  -1  -5   0   77.79    2.95
  -1  -5  -1  201.36    6.28
   1  -5   1  194.89    6.21
  -1  -5  -1  213.78    7.16
   1  -5   1  218.01    7.78
  -1  -5  -2   98.05    4.10
   1  -5   2  105.85    4.08
  -1  -5  -2  101.43    4.42
   1  -5   2  106.79    5.13
  -1  -5  -3    1.87    0.65
   1  -5   3    0.34    0.43
   1  -5   3    0.57    0.54
  -1  -5  -4  196.41    8.22
   1  -5   4  201.43    9.10
   1  -5   4  198.25    8.04
  -1  -5  -5    1.40    0.79
  -1  -5  -5    1.96    0.80
   1  -5   5    4.41    1.38
   1  -5   5    2.19    0.92
   1  -5   6   12.07    2.06
  -1  -5  -6   12.61    2.25
  -1  -5  -6   14.73    2.38
   1  -5   6   14.22    2.28
   1  -5   7  241.74   11.31
  -1  -5  -7  240.60   11.47
   1  -5   7  218.66   10.72
   1  -5   7  244.14   12.52
  -1  -5  -7  229.57   11.49
   1  -5   8   13.11    2.30
  -1  -5  -8   11.26    2.39
  -1  -5  -9  133.12    7.48
   1  -5   9  134.15    7.06
   1  -5  10   49.97    3.22
  -1  -4  11   28.70    2.57
   1  -4 -10   38.98    3.88
  -1  -4  10   36.67    3.77
  -1  -4   9    5.05    1.59
   1  -4  -9    8.34    2.03
  -1  -4   8   42.77    4.92
   1  -4  -8   49.26    4.85
  -1  -4   8   43.09    4.43
   1  -4  -7   45.34    4.40
  -1  -4   7   41.72    4.15
  -1  -4   7   47.90    4.55
   1  -4  -7   42.45    4.33
   1  -4  -6    1.80    0.93
  -1  -4   6    1.17    0.79
  -1  -4   6    1.16    0.74
   1  -4  -6    1.85    0.93
   1  -4  -5  382.70   14.09
  -1  -4   5  380.51   13.96
   1  -4  -5  376.28   14.18
  -1  -4   5  402.67   14.93
  -1  -4   4  380.48   13.32
   1  -4  -4  372.94   13.41
  -1  -4   4  400.66   14.20
   1  -4  -4  422.82   14.34
  -1  -4   3 1963.16   57.18
   1  -4  -3 2086.13   57.59
  -1  -4   3 2039.05   58.16
   1  -4  -3 2027.86   58.21
   1  -4  -2    5.88    0.94
  -1  -4   2    7.14    1.01
   1  -4  -2    3.71    0.74
  -1  -4   2    6.44    0.76
  -1  -4   1   57.27    2.66
   1  -4  -1   56.86    3.02
  -1  -4   1   53.94    2.12
   1  -4  -1   57.33    2.05
   1  -4   0  419.64   13.03
  -1  -4   0  384.72   11.64
  -1  -4   0  425.05   12.34
  -1  -4   0  402.19   11.40
  -1  -4  -1  928.51   26.35
   1  -4   1  919.61   26.30
   1  -4   1  931.16   27.39
  -1  -4  -1  953.84   26.68
  -1  -4  -2  424.57   13.16
   1  -4   2  418.94   13.05
  -1  -4  -2  431.87   13.06
   1  -4   2  422.74   13.98
  -1  -4  -3 1801.77   52.12
   1  -4   3 1894.54   53.08
   1  -4   3 1799.72   51.96
  -1  -4  -4    4.33    1.03
   1  -4   4    5.31    1.22
   1  -4   4    3.80    0.98
  -1  -4  -4    4.77    1.10
  -1  -4  -5  231.02   10.02
  -1  -4  -5  232.56   10.00
   1  -4   5  236.48    9.83
  -1  -4  -6    5.04    1.47
  -1  -4  -6    6.78    1.63
   1  -4   6    4.94    1.40
   1  -4   6    3.47    1.27
   1  -4   6    3.65    1.27
   1  -4   7    0.48    0.76
  -1  -4  -7    1.86    1.01
  -1  -4  -7    1.30    1.03
   1  -4   7    0.99    0.94
   1  -4   7    0.60    0.80
   1  -4   8  227.49   11.29
  -1  -4  -8  244.35   11.89
   1  -4   9   17.85    2.67
  -1  -4  -9   19.54    3.07
   1  -4  10   21.32    2.39
  -1  -4 -10   20.14    2.47
   1  -3 -11   50.74    3.93
  -1  -3  11   58.32    4.12
  -1  -3  10    2.11    1.13
   1  -3 -10    1.46    1.02
  -1  -3   9  390.14   16.60
   1  -3  -9  382.93   16.58
  -1  -3   8   32.90    4.06
  -1  -3   8   43.11    4.84
   1  -3  -8   39.49    4.48
   1  -3  -8   48.65    4.77
  -1  -3   7  635.65   23.13
   1  -3  -7  604.70   22.82
   1  -3  -7  629.39   23.02
  -1  -3   7  660.97   23.40
  -1  -3   7  661.58   23.84
  -1  -3   6   30.59    3.22
   1  -3  -6   21.83    2.76
   1  -3  -6   22.76    2.82
  -1  -3   5   60.68    4.09
   1  -3  -5   54.30    3.97
   1  -3  -5   57.98    3.98
  -1  -3   4 1070.31   32.85
   1  -3  -4 1074.61   32.76
   1  -3  -4 1147.07   33.59
  -1  -3   4 1116.87   33.53
  -1  -3   3  210.85    7.85
   1  -3  -3  214.54    7.90
   1  -3  -3  225.65    8.43
  -1  -3   3  234.62    8.43
  -1  -3   2  770.95   22.49
   1  -3  -2  777.80   23.07
   1  -3  -1   37.64    2.15
   1  -3  -1   40.03    1.74
  -1  -3   1   35.98    1.78
   1  -3   0    8.02    0.62
  -1  -3   0    8.69    0.60
  -1  -3  -1   56.26    2.26
   1  -3   1   58.36    2.80
   1  -3   1   54.14    2.30
  -1  -3  -1   55.77    2.33
   1  -3   2   91.04    4.06
  -1  -3  -2   81.54    3.17
   1  -3   2   82.86    3.53
  -1  -3  -2   83.16    3.58
   1  -3   3   50.27    3.23
  -1  -3  -3   58.38    3.16
  -1  -3  -4  118.81    5.60
  -1  -3  -4  107.01    5.47
   1  -3   5  106.73    5.94
  -1  -3  -5  118.46    6.29
  -1  -3  -5  121.59    6.30
   1  -3   5  118.44    6.44
  -1  -3  -6    5.30    1.47
  -1  -3  -6    3.62    1.20
   1  -3   6    2.49    1.03
   1  -3   6    3.08    1.19
   1  -3   6    2.96    1.13
  -1  -3  -7  187.58   10.16
   1  -3   7  208.98   10.54
   1  -3   7  206.04   10.81
   1  -3   7  197.05   10.30
  -1  -3  -7  210.20   10.70
  -1  -3  -8   54.80    5.25
   1  -3   8   52.24    5.25
  -1  -3  -8   44.14    4.93
   1  -3   8   51.20    5.36
   1  -3   8   52.18    5.01
  -1  -3  -9  102.25    7.03
   1  -3   9   93.20    6.62
  -1  -3 -10  110.54    6.58
   1  -3  10  110.46    6.28
   1  -3  11    0.71    0.55
  -1  -2  12    5.54    0.86
   1  -2 -11   34.58    3.39
  -1  -2  11   33.84    3.24
  -1  -2  10   42.98    4.39
   1  -2 -10   45.00    4.52
  -1  -2   9   41.18    4.71
  -1  -2   9   44.97    4.78
   1  -2  -9   36.96    4.39
   1  -2  -8  215.09   11.00
  -1  -2   8  202.04   11.16
  -1  -2   8  207.45   11.02
   1  -2  -8  188.47   10.55
  -1  -2   8  212.33   11.40
   1  -2  -7   70.36    5.38
  -1  -2   7   59.32    5.30
   1  -2  -7   69.13    5.31
  -1  -2   7   68.59    5.53
  -1  -2   7   64.76    5.42
   1  -2  -6    3.24    1.05
   1  -2  -6    2.40    0.99
  -1  -2   6    3.87    1.32
  -1  -2   6    2.50    1.04
   1  -2  -5  312.33   11.73
  -1  -2   5  323.05   12.15
   1  -2  -5  300.26   11.75
  -1  -2   4  274.89   10.10
   1  -2  -4  261.04   10.14
   1  -2  -4  275.79    9.88
  -1  -2   3  244.80    8.82
   1  -2  -3  252.26    9.13
   1  -2  -3  260.59    8.80
  -1  -2   2  943.04   28.00
   1  -2  -2  986.61   28.37
   1  -2  -2  995.03   28.11
   1  -2  -1   68.47    2.74
  -1  -2   1   66.60    2.79
   1  -2   0  122.29    3.98
   1  -2   0  128.68    4.02
   1  -2   1 1914.80   52.06
  -1  -2  -1 1887.82   52.08
  -1  -2  -1 1855.58   51.49
  -1  -2  -2  218.40    7.39
  -1  -2  -3  722.37   21.87
  -1  -2  -4    3.61    0.94
   1  -2   4    4.32    0.98
  -1  -2  -4    2.34    0.77
   1  -2   5   48.83    3.70
  -1  -2  -5   50.49    3.72
  -1  -2  -5   45.78    3.62
  -1  -2  -6  240.11   10.91
   1  -2   6  252.16   11.08
   1  -2   6  245.73   11.09
   1  -2   6  254.63   11.10
  -1  -2  -6  237.61   10.84
   1  -2   7    1.04    1.03
  -1  -2  -7    1.77    0.96
   1  -2   7    0.76    0.75
   1  -2   7    1.30    0.94
  -1  -2  -7    1.29    0.93
  -1  -2  -8  145.41    8.76
   1  -2   8  146.15    9.13
   1  -2   8  122.29    8.54
   1  -2   8  138.86    8.60
  -1  -2  -8  128.59    8.58
  -1  -2  -9   61.33    5.39
   1  -2   9   55.10    5.11
  -1  -2 -10   79.35    5.65
   1  -2  10   80.48    5.51
   1  -2  11   29.83    2.45
  -1  -1  12   21.09    1.84
   1  -1 -11   40.31    3.71
  -1  -1  11   36.03    3.47
   1  -1 -10   14.64    2.65
  -1  -1  10   14.58    2.61
   1  -1  -9  337.87   15.20
  -1  -1   9  356.85   14.44
  -1  -1   9  347.10   15.46
  -1  -1   9  296.01   14.74
   1  -1  -9  328.15   15.26
  -1  -1   8    1.22    0.98
  -1  -1   8    1.90    1.03
   1  -1  -8    3.54    1.43
  -1  -1   8    2.87    1.43
  -1  -1   8    4.31    1.51
   1  -1  -8    4.93    1.58
  -1  -1   7  224.41   10.69
  -1  -1   7  251.51   11.79
  -1  -1   7  250.93   11.54
  -1  -1   7  255.80   11.91
   1  -1  -7  225.88   10.94
   1  -1  -7  241.10   11.24
   1  -1  -6  122.49    6.91
   1  -1  -6  136.69    7.11
  -1  -1   6  143.92    7.48
  -1  -1   6  149.94    7.76
   1  -1  -5   16.99    2.10
  -1  -1   5   22.98    2.46
   1  -1  -5   20.85    2.21
  -1  -1   5   20.39    2.31
  -1  -1   4  147.11    6.42
   1  -1  -4  142.68    6.08
  -1  -1   3   71.85    3.59
   1  -1  -3   66.17    3.32
   1  -1  -3   74.48    3.67
  -1  -1   2 1124.95   32.03
   1  -1  -2 1109.92   31.90
  -1  -1   1  222.29    7.14
   1  -1  -1  221.99    7.17
   1  -1   0    4.02    0.42
   1  -1   0    4.10    0.43
  -1  -1  -1   62.67    2.49
   1  -1   1   61.02    2.46
   1  -1   2  429.06   13.32
  -1  -1  -2  441.50   13.34
   1  -1   3   12.84    1.34
  -1  -1  -3   13.52    1.41
   1  -1   4  346.27   11.89
  -1  -1  -4  332.18   11.88
   1  -1   5  565.52   18.52
  -1  -1  -5  541.33   18.56
  -1  -1  -5  534.27   18.62
  -1  -1  -6   59.99    4.60
   1  -1   6   60.07    4.77
   1  -1   6   59.58    4.61
   1  -1   6   60.71    4.71
   1  -1   6   59.01    4.48
  -1  -1  -6   63.57    4.71
  -1  -1  -7  484.12   19.20
   1  -1   7  533.92   19.93
   1  -1   7  511.59   19.58
   1  -1   7  504.00   19.06
  -1  -1  -7  476.96   19.03
  -1  -1  -8  192.24   10.77
   1  -1   8  204.76   10.93
   1  -1   8  189.91   10.51
  -1  -1  -8  200.84   10.70
   1  -1   8  209.20   11.36
   1  -1   9   85.25    6.63
  -1  -1  -9   96.27    6.97
   1  -1  10  120.27    7.09
  -1  -1 -10  123.13    7.31
   1  -1  11    0.23    0.82
  -1   0  12   64.41    3.48
   1   0 -11    5.85    1.49
  -1   0  11    5.00    1.36
   1   0 -10   19.46    2.99
  -1   0  10   29.11    3.69
   1   0  -9   66.85    6.03
   1   0  -9   75.07    6.10
  -1   0   9   58.20    5.57
  -1   0   9   64.97    5.57
  -1   0   8  358.02   15.02
  -1   0   8  378.97   15.90
  -1   0   8  365.51   16.00
   1   0  -8  315.91   14.67
  -1   0   8  319.79   14.59
   1   0  -8  330.14   14.81
  -1   0   7  151.59    8.42
  -1   0   7  159.11    8.84
   1   0  -7  156.29    8.06
   1   0  -7  143.02    8.11
  -1   0   7  165.99    8.63
   1   0  -7  142.30    8.11
  -1   0   7  154.13    8.79
   1   0  -6   43.15    3.72
   1   0  -6   48.21    3.74
   1   0  -6   46.89    3.80
  -1   0   6   50.54    4.00
  -1   0   6   49.10    4.16
   1   0  -5   73.78    4.47
   1   0  -5   72.24    4.33
  -1   0   5   84.37    4.95
   1   0  -4   56.78    3.34
  -1   0   4   66.30    3.79
   1   0  -3   13.29    1.30
  -1   0   3   12.20    1.32
   1   0  -2  186.40    6.40
   1   0  -1   36.07    1.88
   1   0   0  584.39   16.93
   1   0   0  640.81   17.17
   1   0   1 1052.76   29.70
  -1   0  -1 1071.36   29.85
   1   0   2   51.81    2.42
  -1   0  -2   57.37    2.65
   1   0   3    6.79    0.93
  -1   0  -3    8.98    1.15
   1   0   4    7.55    1.18
  -1   0  -4    8.44    1.34
   1   0   5    8.32    1.38
  -1   0  -5   11.50    1.74
  -1   0  -5   11.43    1.78
  -1   0  -6  115.76    6.65
   1   0   6  107.98    6.62
   1   0   6  112.64    6.78
   1   0   6  109.82    6.10
  -1   0  -6  112.21    6.53
   1   0   7    7.87    1.73
   1   0   7    8.15    1.87
  -1   0  -7    6.70    1.78
  -1   0  -7    6.89    1.81
   1   0   7    8.91    2.13
   1   0   7    9.43    2.09
   1   0   8  157.03    9.68
  -1   0  -8  145.01    9.04
  -1   0  -8  150.86    8.99
   1   0   8  145.65    9.05
  -1   0  -9    4.76    1.82
   1   0   9    2.79    1.39
   1   0  10   45.05    4.21
  -1   0 -10   44.26    4.25
   1   0  11   14.44    1.81
  -1   1  12   21.53    1.83
  -1   1  10   16.37    2.64
   1   1  -9  334.66   15.43
  -1   1   9  346.85   15.20
   1   1  -8    3.62    1.27
  -1   1   8    1.83    1.22
  -1   1   8    4.51    1.40
  -1   1   8    1.39    0.95
  -1   1   7  256.07   11.87
   1   1  -7  244.91   11.12
  -1   1   7  258.09   12.01
  -1   1   7  241.79   11.00
  -1   1   6  141.76    7.10
   1   1  -6  138.12    7.11
   1   1  -5   16.98    1.99
   1   1  -5   15.19    1.94
  -1   1   4   80.91    2.80
   1   1  -3   63.05    2.45
  -1   1   1  213.15    6.86
   1   1   0    3.43    0.40
   1   1   2  434.57   12.79
  -1   1  -3    9.36    0.57
   1   1   3   13.00    1.15
   1   1   4  319.68   10.73
   1   1   5  535.20   16.77
  -1   1  -5  483.44   16.65
   1   1   6   60.76    4.87
   1   1   6   55.28    3.94
   1   1   6   58.29    4.76
   1   1   7  502.91   19.38
  -1   1  -7  486.60   18.25
   1   1   8  209.25   11.39
  -1   1  -8  199.25   10.88
   1   1   8  200.29   10.82
   1   1  11    1.03    0.80
  -1   2  12    4.24    0.75
   1   2 -11   30.99    3.19
  -1   2  11   31.43    3.09
  -1   2  10   43.01    4.35
   1   2 -10   38.20    4.18
  -1   2  10   45.34    4.42
  -1   2   9   43.47    4.68
   1   2  -9   49.19    5.03
   1   2  -9   43.72    4.46
   1   2  -9   41.47    4.56
  -1   2   9   37.93    4.46
  -1   2   8  212.96   11.07
  -1   2   8  196.75   10.63
  -1   2   8  188.91   10.73
   1   2  -8  194.47   10.48
   1   2  -8  182.36    9.92
   1   2  -8  198.69   10.52
   1   2  -7   55.29    4.80
   1   2  -7   58.92    4.82
  -1   2   7   74.37    5.62
  -1   2   7   58.88    5.21
  -1   2   7   65.30    5.36
   1   2  -7   63.06    5.03
  -1   2   7   53.28    4.31
   1   2  -7   53.75    4.18
  -1   2   6    4.85    1.38
   1   2  -6    2.72    1.00
   1   2  -6    2.27    0.97
   1   2  -6    2.30    0.83
   1   2  -6    3.82    1.12
  -1   2   6    3.71    1.04
   1   2  -5  286.59   11.20
   1   2  -5  284.14   10.63
  -1   2   5  305.24   11.53
   1   2  -5  287.03   11.07
  -1   2   4  255.21    9.03
   1   2  -4  229.36    7.53
   1   2  -4  243.58    8.71
  -1   2   3  245.70    8.59
   1   2  -3  242.65    7.89
   1   2  -3  239.59    8.45
  -1   2   2  912.48   25.66
   1   2  -2  939.87   25.41
   1   2  -2  928.12   25.76
   1   2  -1   64.24    2.62
  -1   2   1   60.80    2.60
   1   2   0  126.96    4.02
   1   2   0  126.33    4.04
   1   2   1 1833.94   50.98
  -1   2  -1 1840.34   51.03
  -1   2  -2  214.24    7.37
   1   2   2  219.85    6.58
  -1   2  -3  609.16   18.12
  -1   2  -3  671.66   19.55
   1   2   3  648.18   18.45
  -1   2  -4    4.55    1.03
   1   2   4    3.61    0.69
  -1   2  -4    3.90    0.91
  -1   2  -4    3.01    0.87
  -1   2  -5   39.04    3.17
  -1   2  -5   44.44    3.53
  -1   2  -5   42.40    3.39
   1   2   5   41.38    2.77
  -1   2  -6  230.18   10.62
   1   2   6  226.76   10.94
   1   2   6  250.85   11.05
  -1   2  -6  244.56   10.03
   1   2   6  242.70   10.82
  -1   2  -6  230.83   10.60
  -1   2  -7    0.90    0.77
   1   2   7    1.35    0.86
   1   2   7    0.51    0.86
  -1   2  -7    1.76    1.01
   1   2   7    1.57    0.99
  -1   2  -7    1.53    1.02
  -1   2  -8  139.38    8.56
   1   2   8  132.89    8.58
   1   2   8  134.69    8.89
   1   2   8  135.46    8.48
  -1   2  -8  143.44    8.08
  -1   2  -8  118.49    8.31
   1   2   9   51.74    4.99
  -1   2  -9   47.44    4.83
   1   2  10   73.16    5.24
  -1   2 -10   84.30    5.75
   1   2  11   27.73    2.34
  -1   3  11   60.26    4.13
   1   3 -11   56.97    4.20
   1   3 -10    2.20    1.10
  -1   3  10    2.28    1.20
  -1   3  10    2.13    1.10
   1   3 -10    0.44    0.65
   1   3  -9  373.08   16.12
   1   3  -9  367.88   16.29
  -1   3   9  405.68   16.58
  -1   3   9  388.97   16.70
  -1   3   8   40.46    4.61
  -1   3   8   39.71    4.38
   1   3  -8   39.07    3.83
   1   3  -8   36.91    4.12
   1   3  -8   32.88    3.92
   1   3  -8   38.29    4.36
   1   3  -8   37.08    4.23
   1   3  -7  563.26   20.57
  -1   3   7  630.08   22.25
  -1   3   7  627.56   22.70
  -1   3   7  580.19   21.68
   1   3  -7  531.56   20.96
   1   3  -7  607.06   21.86
   1   3  -7  584.50   21.64
   1   3  -7  650.43   22.18
  -1   3   6   33.70    3.35
  -1   3   6   28.08    3.34
   1   3  -6   24.72    2.88
   1   3  -6   23.49    2.82
  -1   3   6   23.07    2.36
   1   3  -6   24.08    2.90
   1   3  -6   22.29    2.53
   1   3  -5   46.98    3.64
   1   3  -5   48.33    3.58
   1   3  -5   49.65    3.50
  -1   3   5   54.60    3.83
   1   3  -4  968.50   28.62
  -1   3   4 1019.47   28.83
   1   3  -4  940.77   27.66
   1   3  -3  204.09    7.52
  -1   3   3  202.28    7.43
  -1   3   3  209.67    7.40
   1   3  -3  202.54    7.26
  -1   3   2  710.63   20.59
   1   3  -2  676.22   20.84
  -1   3   2  723.01   20.60
  -1   3   1   33.08    1.62
  -1   3   1   34.59    2.00
   1   3  -1   33.99    1.61
   1   3   0    8.19    0.63
  -1   3  -1   53.72    2.29
   1   3   1   54.45    2.27
   1   3   2   79.21    3.43
  -1   3  -2   86.78    3.56
  -1   3  -2   80.33    3.51
  -1   3  -3   51.01    2.47
  -1   3  -3   52.09    2.98
  -1   3  -4  104.79    5.39
  -1   3  -4  121.77    5.76
   1   3   4  105.49    3.99
  -1   3  -4  107.59    5.32
  -1   3  -5   91.92    5.10
  -1   3  -5   97.79    5.68
  -1   3  -5  103.28    5.69
   1   3   5  108.61    5.79
  -1   3  -5  113.57    5.95
   1   3   6    2.13    1.03
  -1   3  -6    3.79    1.24
  -1   3  -6    1.70    0.89
  -1   3  -6    3.99    1.14
   1   3   6    1.66    1.06
   1   3   6    2.71    1.10
   1   3   7  196.87   10.16
   1   3   7  177.22   10.27
  -1   3  -7  196.04   10.18
   1   3   7  216.43   10.61
  -1   3  -7  185.90    9.11
  -1   3  -7  194.70   10.27
   1   3   8   45.39    4.78
   1   3   8   48.44    5.06
  -1   3  -8   49.68    4.92
   1   3   8   54.96    5.36
  -1   3  -8   49.84    4.74
  -1   3  -8   41.87    4.76
  -1   3  -9  101.46    6.99
   1   3   9   90.43    6.47
  -1   3 -10  107.72    6.53
   1   3  10  109.98    6.23
   1   3  11    0.98    0.51
  -1   4  11   26.64    2.41
  -1   4  10   32.64    3.67
  -1   4  10   32.44    3.47
   1   4 -10   33.69    3.63
   1   4 -10   36.87    3.82
  -1   4   9    6.67    1.85
   1   4  -9    6.55    1.84
   1   4  -9    9.70    2.23
   1   4  -9    7.21    1.79
  -1   4   9    5.70    1.70
  -1   4   8   45.90    4.94
  -1   4   8   46.59    4.60
   1   4  -8   41.42    4.45
   1   4  -8   32.59    3.73
   1   4  -8   45.58    4.59
   1   4  -8   51.43    4.91
   1   4  -7   42.62    4.38
   1   4  -7   36.85    3.97
  -1   4   7   41.36    4.55
  -1   4   7   40.87    4.29
  -1   4   7   44.36    4.62
  -1   4   7   38.60    4.02
   1   4  -7   37.51    3.71
   1   4  -7   37.38    4.10
   1   4  -7   41.29    4.21
   1   4  -7   38.65    4.10
  -1   4   6    1.07    0.91
  -1   4   6    1.16    0.74
   1   4  -6    1.87    0.94
   1   4  -6    1.46    0.76
   1   4  -6    2.56    1.01
   1   4  -6    1.44    0.82
   1   4  -6    0.21    0.57
   1   4  -5  353.59   13.10
   1   4  -5  335.02   12.49
   1   4  -5  338.17   13.16
   1   4  -5  362.63   13.20
  -1   4   5  355.70   13.01
  -1   4   4  368.40   12.21
   1   4  -4  369.03   12.39
  -1   4   4  357.62   11.97
   1   4  -4  375.05   12.33
   1   4  -4  361.33   12.60
   1   4  -3 1903.90   53.45
  -1   4   3 1846.66   53.04
  -1   4   3 1754.03   53.52
   1   4  -3 1998.36   53.60
  -1   4   2    4.65    0.83
  -1   4   2    6.86    1.07
  -1   4   2    5.05    0.68
   1   4  -2    6.52    0.94
  -1   4   1   59.21    3.11
   1   4  -1   56.99    2.08
  -1   4   1   52.20    2.01
  -1   4   0  363.95   10.55
  -1   4   0  402.17   12.30
   1   4   1  886.88   25.27
  -1   4  -1  874.19   25.34
   1   4   2  389.99   12.31
  -1   4  -2  390.10   12.44
  -1   4  -2  426.68   13.00
  -1   4  -3 1740.17   50.75
   1   4   3 1715.64   49.56
  -1   4  -3 1784.07   49.35
  -1   4  -3 1703.08   49.74
  -1   4  -4    3.23    0.97
   1   4   4    4.03    1.04
  -1   4  -4    3.18    0.88
  -1   4  -4    5.13    1.14
  -1   4  -4    5.51    1.08
  -1   4  -4    4.56    1.05
  -1   4  -5  215.03    9.56
   1   4   5  214.25    9.23
   1   4   5  205.90    9.84
  -1   4  -5  208.40    9.32
  -1   4  -5  218.89    9.51
  -1   4  -5  209.22    9.01
   1   4   5  216.77   11.37
   1   4   6    7.25    1.66
  -1   4  -6    4.40    1.35
   1   4   6    7.01    1.65
  -1   4  -6    4.09    1.24
  -1   4  -6    3.27    1.21
  -1   4  -7    1.56    0.99
  -1   4  -7    0.66    0.65
   1   4   7    0.25    0.96
  -1   4  -7    0.80    0.78
   1   4   7    1.13    0.96
   1   4   7    0.24    0.77
  -1   4  -8  217.28   11.22
   1   4   8  212.84   10.76
   1   4   8  207.95   11.33
  -1   4  -8  213.96   10.22
  -1   4  -8  233.44   11.28
  -1   4  -9   18.89    2.69
  -1   4  -9   18.14    2.97
   1   4   9   16.20    2.55
   1   4  10   17.40    2.20
  -1   4 -10   21.88    2.55
   1   5 -10    2.15    0.97
   1   5 -10    2.61    1.24
  -1   5  10    2.54    1.08
  -1   5  10    3.60    1.10
  -1   5   9  525.71   19.97
  -1   5   9  493.47   18.43
   1   5  -9  464.64   19.00
   1   5  -9  484.85   18.78
   1   5  -9  512.15   19.76
  -1   5   8   37.77    4.02
   1   5  -8   37.43    4.27
  -1   5   8   40.09    4.28
   1   5  -8   31.15    3.76
   1   5  -8   40.15    4.27
   1   5  -8   44.88    4.66
  -1   5   7  766.69   28.18
   1   5  -7  781.16   26.75
  -1   5   7  747.65   26.01
   1   5  -7  753.35   27.34
  -1   5   7  702.21   27.53
   1   5  -7  781.44   26.65
   1   5  -7  818.47   27.51
  -1   5   6  255.50   12.53
  -1   5   6  251.90   10.75
  -1   5   6  257.37   11.92
  -1   5   6  224.81   10.37
   1   5  -6  257.35   11.13
   1   5  -6  252.84   11.02
   1   5  -6  228.26   11.00
   1   5  -6  235.36   10.87
   1   5  -6  231.80   11.17
   1   5  -6  246.92   11.70
   1   5  -5    2.28    0.86
   1   5  -5    0.72    0.57
   1   5  -5    1.53    1.10
  -1   5   5    0.29    0.75
   1   5  -5    2.25    0.84
   1   5  -4 1169.47   34.61
   1   5  -4 1132.29   34.99
  -1   5   4 1172.89   33.76
  -1   5   4 1065.45   34.17
  -1   5   3  145.65    6.55
   1   5  -3  144.03    6.32
   1   5  -3  143.22    6.12
   1   5  -3  144.21    6.49
  -1   5   3  138.61    5.43
  -1   5   2  144.16    4.87
   1   5  -2  153.86    5.24
  -1   5   2  140.34    6.38
  -1   5   1  109.96    5.20
  -1   5   0   73.07    4.14
  -1   5   0   81.97    4.21
  -1   5  -1  179.87    5.92
   1   5   1  184.95    5.84
  -1   5  -2   94.26    4.93
  -1   5  -2   91.64    3.89
  -1   5  -2   92.06    4.95
   1   5   2   95.85    3.80
  -1   5  -2   92.03    5.03
  -1   5  -2   96.19    4.62
  -1   5  -3    1.50    0.66
  -1   5  -3    0.57    0.47
  -1   5  -3    0.45    0.48
   1   5   3    0.42    0.42
  -1   5  -3    0.87    0.43
  -1   5  -3    0.45    0.44
  -1   5  -4  156.83    7.58
  -1   5  -4  168.62    7.60
  -1   5  -4  187.53    8.27
  -1   5  -4  170.47    7.53
   1   5   4  184.82    7.47
  -1   5  -4  190.66    8.60
  -1   5  -5    3.61    1.16
   1   5   5    0.63    0.92
  -1   5  -5    3.14    1.03
   1   5   5    2.73    1.07
  -1   5  -5    3.06    1.10
   1   5   5    1.74    0.81
  -1   5  -5    1.41    0.73
  -1   5  -5    1.61    0.84
   1   5   5    1.75    0.95
  -1   5  -5    3.12    0.94
   1   5   6   12.67    2.18
   1   5   6   11.08    2.23
  -1   5  -6   15.11    2.37
  -1   5  -6   12.40    2.22
  -1   5  -6   12.39    2.29
   1   5   6   14.93    2.33
  -1   5  -6   13.67    2.31
  -1   5  -7  197.29   10.53
   1   5   7  218.30   11.39
   1   5   7  207.29   10.31
   1   5   7  224.02   10.85
  -1   5  -7  231.26   10.85
  -1   5  -7  224.47   11.15
  -1   5  -8   15.74    2.71
  -1   5  -8   10.70    2.50
  -1   5  -8   14.62    2.41
   1   5   8   14.81    2.42
   1   5   9  136.05    7.18
  -1   5  -9  144.09    7.98
  -1   5  -9  138.24    7.78
   1   5  10   48.12    3.73
  -1   6  10   84.42    5.57
   1   6 -10   71.09    5.24
   1   6  -9   50.06    4.14
   1   6  -9   51.05    4.75
   1   6  -9   59.24    5.14
  -1   6   8   63.94    5.82
   1   6  -8   74.84    6.14
   1   6  -8   69.27    5.33
  -1   6   8   81.37    6.43
  -1   6   8   68.81    5.18
   1   6  -8   63.55    5.69
   1   6  -8   67.36    5.59
  -1   6   7    8.12    2.11
  -1   6   7    9.50    2.26
  -1   6   7    6.60    1.84
   1   6  -7    7.51    1.96
   1   6  -7    9.02    2.02
   1   6  -7    5.35    1.51
   1   6  -7    8.80    2.10
   1   6  -6   19.60    2.98
  -1   6   6   23.17    3.57
  -1   6   6   21.32    3.42
   1   6  -6   25.07    3.14
  -1   6   6   21.11    3.04
   1   6  -6   20.19    2.69
  -1   6   5  498.91   19.24
  -1   6   5  436.47   18.66
  -1   6   5  473.91   17.51
   1   6  -5  470.40   17.77
   1   6  -5  461.69   17.53
   1   6  -5  449.41   17.08
   1   6  -4   43.88    3.36
   1   6  -4   49.62    3.77
   1   6  -3 1128.54   33.17
   1   6  -3 1193.48   35.13
   1   6  -3 1143.97   35.25
  -1   6   3 1114.33   34.94
   1   6  -2  250.39    9.82
  -1   6   2  258.91    9.98
   1   6  -1   20.02    2.15
  -1   6   1   20.95    2.17
   1   6   0  629.85   20.15
  -1   6   0  574.63   20.11
  -1   6   0  615.48   20.26
  -1   6  -1  393.59   13.97
  -1   6  -1  404.41   14.03
  -1   6  -2  122.91    6.24
  -1   6  -2  127.25    6.33
  -1   6  -2  118.53    6.30
   1   6   2  114.38    6.01
  -1   6  -2  123.59    5.89
   1   6   3 1541.53   44.77
  -1   6  -3 1655.24   47.55
  -1   6  -3 1611.36   47.16
  -1   6  -3 1543.68   45.29
  -1   6  -4   64.97    4.49
   1   6   4   54.34    4.70
  -1   6  -4   61.72    4.56
  -1   6  -4   57.98    4.58
  -1   6  -4   63.35    4.70
   1   6   4   60.02    3.66
  -1   6  -4   54.45    3.79
  -1   6  -5  210.45    9.44
  -1   6  -5  208.07   10.23
   1   6   5  190.44    9.78
   1   6   5  228.46   10.88
   1   6   5  209.65   11.99
  -1   6  -5  213.75    9.87
  -1   6  -5  217.91    9.65
  -1   6  -5  210.03   10.30
   1   6   5  217.25    9.14
  -1   6  -6   24.59    3.03
   1   6   6   30.76    3.65
  -1   6  -6   28.53    3.46
  -1   6  -6   25.55    3.02
  -1   6  -6   28.02    3.46
   1   6   6   26.89    3.52
  -1   6  -7    1.38    0.96
  -1   6  -7    0.51    0.69
   1   6   7    0.40    0.48
   1   6   7    0.55    0.74
  -1   6  -8  219.37   10.87
   1   6   8  190.94    9.06
  -1   6  -8  188.12    9.55
  -1   6  -8  204.15   10.12
  -1   6  -9   49.89    4.32
   1   6   9   38.61    3.84
  -1   7  10    0.17    0.50
   1   7 -10    0.72    0.65
  -1   7   9  377.95   15.23
  -1   7   9  384.93   14.98
   1   7  -9  378.49   15.40
  -1   7   8   24.99    3.52
   1   7  -8   26.44    3.63
  -1   7   8   32.65    4.08
  -1   7   8   27.06    3.60
   1   7  -8   33.35    4.04
  -1   7   7  527.90   22.10
  -1   7   7  486.58   20.53
  -1   7   7  552.16   22.29
  -1   7   7  540.85   21.88
   1   7  -7  543.92   21.63
   1   7  -7  595.34   21.58
   1   7  -7  558.13   21.50
  -1   7   6  131.38    8.12
  -1   7   6  152.93    9.64
  -1   7   6  137.69    8.95
   1   7  -6  139.47    8.73
   1   7  -6  137.67    8.35
  -1   7   6  138.54    9.31
  -1   7   5   16.62    2.80
  -1   7   5   14.77    2.90
  -1   7   5   14.01    2.75
  -1   7   5   17.45    2.58
  -1   7   5   15.22    2.86
   1   7  -5   16.95    2.72
   1   7  -5   15.81    2.52
   1   7  -5   19.66    2.61
   1   7  -4  603.32   21.98
  -1   7   4  561.55   22.02
  -1   7   4  612.08   23.43
  -1   7   4  609.24   23.55
   1   7  -3  192.23    8.81
   1   7  -3  204.50    9.21
  -1   7   3  166.80    8.54
  -1   7   3  188.59    9.28
   1   7  -2  148.40    7.42
  -1   7   2  157.94    7.18
  -1   7   2  164.90    7.71
   1   7  -1   60.18    4.27
  -1   7   1   60.38    4.18
   1   7  -1   57.13    4.06
  -1   7   1   62.92    4.50
  -1   7   1   58.76    4.19
   1   7   0   23.17    2.52
  -1   7   0   27.65    2.77
  -1   7   0   23.35    2.38
  -1   7   0   26.33    2.67
  -1   7   0   32.39    3.09
  -1   7  -1  130.55    6.58
   1   7   1  116.70    6.39
   1   7   1  130.72    6.48
  -1   7  -1  135.50    6.66
  -1   7  -2   34.20    3.30
  -1   7  -2   33.47    2.98
   1   7   2   29.33    2.95
  -1   7  -2   35.29    3.28
  -1   7  -2   35.20    3.25
   1   7   3   10.01    2.37
   1   7   3    6.04    1.84
   1   7   3    5.79    1.48
   1   7   3    6.14    1.63
  -1   7  -3    5.73    1.44
  -1   7  -3    6.58    1.48
  -1   7  -3    5.04    1.38
  -1   7  -3    5.63    1.50
   1   7   4  228.64   10.86
  -1   7  -4  207.62    9.76
   1   7   4  191.96   10.02
  -1   7  -4  218.07   10.09
  -1   7  -4  205.32   10.21
   1   7   4  188.09    9.18
  -1   7  -5   45.51    4.47
   1   7   5   49.93    5.48
   1   7   5   42.68    4.09
   1   7   5   46.09    4.69
   1   7   5   49.53    4.82
  -1   7  -5   37.89    3.84
  -1   7  -5   39.59    3.82
  -1   7  -5   44.36    4.32
  -1   7  -6   -0.27    1.36
   1   7   6    0.77    0.93
   1   7   6    0.92    1.05
   1   7   6    0.75    0.73
  -1   7  -6    1.23    0.82
  -1   7  -6   -0.27    0.72
   1   7   6    0.84    0.82
  -1   7  -6    0.22    0.52
  -1   7  -7  203.96   10.65
   1   7   7  161.90   10.08
   1   7   7  173.19    9.71
  -1   7  -7  209.51   10.48
   1   7   7  184.45    9.82
  -1   7  -8    6.78    1.81
   1   7   8    5.68    1.59
  -1   7  -8    6.61    1.69
   1   7   9   86.44    5.52
  -1   7  -9   97.25    6.02
   1   8  -9    4.34    1.35
  -1   8   9    3.61    1.25
  -1   8   9    3.64    1.10
  -1   8   8   87.47    6.57
  -1   8   8   76.20    6.16
  -1   8   8   90.71    6.25
   1   8  -8   95.03    6.86
   1   8  -8   96.61    6.91
  -1   8   7   26.39    3.86
  -1   8   7   27.30    3.45
   1   8  -7   25.38    3.66
  -1   8   7   30.41    4.11
   1   8  -7   15.60    2.91
  -1   8   7   19.15    3.20
  -1   8   6   47.15    4.67
  -1   8   6   60.59    5.76
   1   8  -6   59.40    5.58
  -1   8   6   57.06    6.04
   1   8  -6   65.16    5.61
   1   8  -6   54.71    5.19
   1   8  -5   35.62    4.18
  -1   8   5   44.27    5.11
  -1   8   5   42.96    5.16
  -1   8   5   36.25    3.74
  -1   8   5   43.01    4.55
  -1   8   5   38.07    4.70
   1   8  -5   35.42    3.84
   1   8  -5   37.66    4.10
   1   8  -4   47.19    4.62
  -1   8   4   48.23    5.19
  -1   8   4   46.74    5.13
  -1   8   4   43.27    3.84
  -1   8   4   40.16    3.92
  -1   8   4   43.83    4.47
   1   8  -4   50.68    4.57
   1   8  -4   58.30    4.66
  -1   8   4   52.64    5.13
   1   8  -3  430.13   17.13
   1   8  -3  443.20   17.58
  -1   8   3  473.28   18.18
   1   8  -3  453.08   17.61
  -1   8   2  173.98    8.54
  -1   8   2  190.47    9.67
   1   8  -2  182.88    9.15
  -1   8   2  192.88    9.26
   1   8  -2  182.19    8.98
  -1   8   2  186.04    9.35
   1   8  -1   37.91    3.54
  -1   8   1   34.69    3.40
  -1   8   1   40.09    4.22
   1   8  -1   39.93    3.72
  -1   8   1   39.99    3.79
  -1   8   0  320.65   14.15
  -1   8   0  335.20   13.17
  -1   8   0  354.46   13.64
  -1   8   0  315.34   12.43
  -1   8   0  322.85   13.12
   1   8   0  294.34   12.73
   1   8   1  370.04   14.47
  -1   8  -1  352.10   13.82
   1   8   1  336.06   13.50
  -1   8  -1  334.24   13.69
   1   8   1  388.02   14.36
  -1   8  -2  204.45    9.81
   1   8   2  203.83   10.79
   1   8   2  189.52   11.35
  -1   8  -2  203.40    9.95
  -1   8  -2  205.65    9.72
   1   8   2  195.06    9.30
   1   8   3  167.12   11.24
   1   8   3  213.83   11.37
  -1   8  -3  168.75    9.11
   1   8   3  202.22   10.27
  -1   8  -3  205.63    9.92
   1   8   3  166.02    8.98
  -1   8  -3  189.49    9.58
  -1   8  -3  197.09    9.99
  -1   8  -4   10.18    2.17
   1   8   4    9.63    2.43
   1   8   4    8.58    1.90
   1   8   4    6.45    1.44
   1   8   4   10.59    2.23
  -1   8  -4    6.07    1.65
  -1   8  -4    7.97    1.80
  -1   8  -4    7.57    1.78
   1   8   5   78.05    5.86
   1   8   5  104.27    7.17
  -1   8  -5   83.08    6.12
  -1   8  -5  100.12    7.03
  -1   8  -5  100.21    6.86
   1   8   5  100.16    7.23
  -1   8  -5  101.27    6.61
   1   8   6   38.52    5.06
   1   8   6   32.14    3.69
   1   8   6   37.09    4.29
  -1   8  -6   41.94    4.46
   1   8   6   51.10    5.03
  -1   8  -6   39.00    3.92
  -1   8  -7    0.57    0.84
  -1   8  -7    3.21    1.29
   1   8   7    3.34    1.22
   1   8   7    4.68    1.52
   1   8   8  101.86    6.56
  -1   8  -8  103.22    6.74
  -1   8  -9    3.93    1.11
   1   9 -10    1.04    0.49
   1   9  -9  215.90    9.86
  -1   9   9  209.11    9.41
  -1   9   8   13.06    2.10
  -1   9   8   17.36    2.67
  -1   9   8   12.56    2.26
   1   9  -8   15.76    2.56
   1   9  -7  366.71   16.72
  -1   9   7  418.22   17.88
  -1   9   7  389.11   16.92
  -1   9   7  375.00   15.40
   1   9  -7  391.25   16.76
  -1   9   7  428.18   17.59
   1   9  -6  232.05   11.92
  -1   9   6  193.47   11.76
  -1   9   6  187.95    9.78
  -1   9   6  215.23   11.56
   1   9  -6  190.44   10.75
  -1   9   6  251.65   12.72
  -1   9   5   11.52    2.73
  -1   9   5   11.15    2.40
  -1   9   5   10.80    1.96
   1   9  -5   12.47    2.44
   1   9  -5   12.33    2.53
   1   9  -5    9.38    2.17
  -1   9   5   11.99    2.62
  -1   9   4   90.66    7.10
   1   9  -4   88.26    6.35
   1   9  -4   92.01    6.70
  -1   9   4   82.36    6.55
   1   9  -4   90.70    6.37
  -1   9   4   95.90    7.83
  -1   9   3   99.53    7.96
  -1   9   3  106.71    7.46
   1   9  -3  112.31    7.19
   1   9  -3  114.09    7.29
   1   9  -3   98.15    6.69
   1   9  -3   94.55    6.28
  -1   9   3   86.20    6.56
   1   9  -2  341.09   15.93
   1   9  -2  344.27   13.36
  -1   9   2  343.69   14.90
   1   9  -2  351.82   14.48
  -1   9   2  337.45   14.72
   1   9  -2  306.99   13.13
  -1   9   2  360.26   14.28
   1   9  -2  354.45   14.78
   1   9  -1   64.33    5.06
  -1   9   1   64.45    4.98
   1   9  -1   55.44    4.49
  -1   9   1   68.32    5.28
   1   9  -1   68.29    6.15
  -1   9   0    0.19    0.52
   1   9   0    1.43    1.29
   1   9   0    0.32    0.86
  -1   9   0    0.23    0.55
   1   9   0    1.61    0.96
  -1   9   0   -0.20    0.42
   1   9   0    0.65    0.69
  -1   9  -1   21.57    2.81
   1   9   1   20.02    3.42
   1   9   1   14.10    2.83
  -1   9  -1   15.15    2.81
   1   9   1   17.06    2.75
  -1   9  -1   18.44    2.74
   1   9   1   16.90    2.60
  -1   9  -1   15.76    2.49
  -1   9  -2  285.56   12.65
  -1   9  -2  273.53   12.75
   1   9   2  273.11   13.53
   1   9   2  259.37   14.52
   1   9   2  279.18   12.13
  -1   9  -2  308.41   13.05
  -1   9  -3    0.50    0.80
  -1   9  -3    3.34    1.28
  -1   9  -3    2.35    1.04
   1   9   3    1.19    0.96
   1   9   3    0.34    0.71
   1   9   3    0.23    0.62
   1   9   3    1.40    1.01
  -1   9  -4  127.89    7.72
  -1   9  -4  108.64    7.35
  -1   9  -4  114.48    7.40
   1   9   4  116.66    8.71
   1   9   4  103.92    7.07
   1   9   4  110.90    7.69
   1   9   5  302.55   13.71
   1   9   5  328.87   14.52
   1   9   6   27.89    3.54
   1   9   6   28.64    3.69
  -1   9  -6   19.39    2.78
  -1   9  -6   28.90    3.71
  -1   9  -7  197.83    9.96
   1   9   7  195.44    9.36
  -1   9  -8   57.85    4.66
   1  10  -9    4.70    1.10
   1  10  -8  159.37    8.25
  -1  10   8  147.06    7.87
  -1  10   8  144.81    7.51
  -1  10   7   33.64    3.18
  -1  10   7   41.86    4.33
  -1  10   7   44.94    4.74
   1  10  -7   35.77    3.98
  -1  10   7   34.04    3.92
  -1  10   6    3.61    1.54
  -1  10   6    1.80    0.84
   1  10  -6    1.85    1.05
  -1  10   6    3.40    1.48
  -1  10   6    2.56    1.33
   1  10  -6    1.94    1.11
  -1  10   5   37.66    4.71
   1  10  -5   30.91    4.17
  -1  10   5   33.26    4.16
   1  10  -5   32.95    3.93
  -1  10   5   29.96    4.34
   1  10  -5   38.40    4.40
  -1  10   4   24.93    4.04
   1  10  -4   27.10    3.68
   1  10  -4   31.91    3.88
   1  10  -4   26.08    3.39
  -1  10   4   26.94    3.68
  -1  10   3   80.45    6.50
   1  10  -3   87.52    6.38
   1  10  -3   79.22    5.78
  -1  10   3   68.55    5.95
   1  10  -3   87.26    7.66
  -1  10   3   84.44    7.23
   1  10  -2  388.65   17.93
  -1  10   2  380.08   15.44
   1  10  -2  354.95   15.68
   1  10  -2  354.24   14.36
  -1  10   2  388.30   16.26
   1  10  -1    0.72    1.06
   1  10  -1    0.76    1.12
  -1  10   1    1.21    1.19
   1  10  -1    1.86    1.16
  -1  10   1    2.30    1.15
   1  10  -1    2.84    1.15
  -1  10   1   -0.25    0.60
   1  10   0  156.13   10.44
   1  10   0  151.18   10.03
   1  10   0  136.82    8.28
  -1  10   0  140.75    7.92
   1  10   0  155.17    8.45
  -1  10   0  141.41    8.47
   1  10   0  149.98    8.68
   1  10   1  554.88   21.12
   1  10   1  556.72   23.46
  -1  10  -1  590.41   21.13
  -1  10  -1  538.74   21.11
   1  10   1  569.48   23.88
   1  10   1  546.22   21.57
  -1  10  -2   22.79    3.19
   1  10   2   30.39    4.03
  -1  10  -2   27.35    3.92
   1  10   2   29.58    4.58
   1  10   2   27.63    3.59
   1  10   3   60.86    5.50
   1  10   3   60.27    5.94
   1  10   3   51.22    6.30
  -1  10  -3   62.30    5.45
  -1  10  -3   70.19    5.64
   1  10   3   52.60    4.75
   1  10   4    6.28    1.85
   1  10   4   11.00    2.62
  -1  10  -4   10.00    2.18
  -1  10  -4    7.82    1.93
   1  10   4    6.52    1.72
   1  10   5   55.11    5.16
   1  10   5   64.82    6.26
  -1  10  -5   54.18    5.05
  -1  10  -5   52.93    4.81
   1  10   5   42.32    4.35
   1  10   6  158.33    8.68
  -1  10  -6  161.10    8.95
  -1  10  -7    3.78    1.29
  -1  10  -7    3.61    1.25
   1  10   7    3.05    1.04
  -1  10  -8   71.20    5.02
  -1  11   8    1.62    0.67
   1  11  -8    0.70    0.63
  -1  11   7  112.37    6.84
   1  11  -7  123.22    6.99
  -1  11   7  107.28    6.69
   1  11  -7  117.37    7.51
  -1  11   6   47.50    4.66
   1  11  -6   44.63    4.38
  -1  11   6   50.32    4.87
   1  11  -6   47.12    5.14
  -1  11   6   49.63    5.05
  -1  11   5   21.76    3.26
   1  11  -5   21.23    3.06
  -1  11   5   28.62    3.88
   1  11  -5   21.46    3.69
   1  11  -4   86.28    6.23
  -1  11   4   79.31    6.48
   1  11  -4   94.80    7.98
  -1  11   4   90.13    7.88
  -1  11   4   93.55    7.56
  -1  11   3   12.53    2.58
   1  11  -3   18.36    3.50
   1  11  -3   12.84    2.84
  -1  11   3   14.12    2.98
   1  11  -2  294.49   15.10
   1  11  -2  282.22   14.77
   1  11  -2  263.54   11.54
  -1  11   2  271.17   12.99
  -1  11   2  265.46   12.46
  -1  11   1    7.16    2.49
   1  11  -1    6.15    2.02
   1  11  -1    8.12    2.33
  -1  11   1    4.55    1.40
   1  11  -1    6.51    1.58
  -1  11   1    5.54    1.67
   1  11   0    2.35    1.49
  -1  11   0    1.28    1.45
   1  11   0    2.82    1.11
   1  11   0    4.28    1.69
  -1  11   0    2.58    1.38
  -1  11   0    2.85    1.09
   1  11   0    3.20    1.22
  -1  11  -1    1.29    0.98
   1  11   1    1.59    1.27
   1  11   1    2.01    1.09
  -1  11  -1    2.59    1.25
   1  11   1    1.85    1.00
  -1  11  -2   85.22    6.54
   1  11   2   86.90    6.97
   1  11   2   86.45    7.83
   1  11   2   86.86    6.48
  -1  11  -3    3.78    1.48
  -1  11  -3    1.67    1.06
   1  11   3    3.00    1.33
   1  11   4  148.35    8.83
  -1  11  -4  144.39    9.72
   1  11   4  141.30    9.43
  -1  11  -4  134.14    8.49
  -1  11  -4  158.60    8.84
  -1  11  -4  130.08    8.07
   1  11   5   68.21    5.53
  -1  11  -5   73.33    6.55
   1  11   5   65.22    6.10
  -1  11  -5   67.07    5.53
  -1  11  -5   70.37    5.53
  -1  11  -5   73.24    5.49
  -1  11  -6    2.27    1.06
  -1  11  -6    1.97    0.99
   1  11   6    2.49    1.06
  -1  11  -6    3.23    1.37
  -1  11  -7  104.05    5.89
  -1  11  -7   92.02    6.18
   1  11   7   88.45    5.00
  -1  11  -8   49.88    3.42
   1  12  -7   12.09    1.95
  -1  12   7   13.59    1.90
   1  12  -6    0.26    0.71
  -1  12   6    1.66    0.99
  -1  12   6    0.87    0.74
   1  12  -5   90.67    7.19
  -1  12   4   88.67    7.01
   1  12  -4   70.31    5.97
   1  12  -4   84.70    7.19
  -1  12   4   89.53    6.60
   1  12  -3   81.20    6.76
  -1  12   3   99.14    7.46
   1  12  -3   90.84    7.60
  -1  12   3   83.50    6.40
   1  12  -2  199.94   11.68
  -1  12   2  199.74   11.47
  -1  12   2  228.78   12.92
   1  12  -2  225.87   12.72
  -1  12   2  201.67   10.52
  -1  12   1    8.62    2.19
  -1  12   1    8.89    2.44
   1  12  -1    9.99    2.51
   1  12  -1   10.31    2.73
  -1  12   1   11.17    2.09
   1  12  -1    7.35    1.64
  -1  12   1    9.38    2.11
   1  12   0   62.74    6.39
  -1  12   0   70.79    7.00
   1  12   0   56.18    4.85
   1  12   0   69.25    6.55
  -1  12   0   60.53    5.49
  -1  12   0   56.51    4.53
   1  12   0   58.40    4.84
   1  12   1  229.59   11.53
  -1  12  -1  265.28   14.53
   1  12   1  259.80   13.72
  -1  12  -1  231.33   11.92
   1  12   1  222.02   11.15
   1  12   2   18.11    2.80
   1  12   2   19.84    3.09
   1  12   2   23.08    3.86
  -1  12  -3  296.85   13.24
   1  12   3  262.43   13.05
  -1  12  -3  258.45   12.54
   1  12   4    0.98    0.78
  -1  12  -4    1.02    0.87
   1  12   4    0.84    0.89
  -1  12  -4    0.71    0.76
  -1  12  -4    0.21    0.51
   1  12   5   55.71    4.54
  -1  12  -5   52.90    4.32
  -1  12  -6   18.68    2.70
   1  12   6   21.36    2.42
  -1  12  -7    0.58    0.52
  -1  13   7   97.50    4.32
   1  13  -6   34.20    3.17
  -1  13   6   40.69    3.24
   1  13  -5    1.68    0.96
  -1  13   5    0.43    0.78
   1  13  -4  193.94   10.72
  -1  13   4  206.82   10.45
  -1  13   4  200.81    9.84
  -1  13   3   27.53    3.56
   1  13  -3   28.79    3.95
  -1  13   3   32.12    3.52
   1  13  -2   72.00    6.39
  -1  13   2   58.75    5.35
  -1  13   2   62.58    6.04
   1  13  -2   65.10    5.52
  -1  13   2   67.28    5.02
   1  13  -1    7.92    1.98
  -1  13   1    6.99    2.07
   1  13  -1    9.31    2.43
  -1  13   1    9.42    2.09
   1  13  -1    8.65    1.59
  -1  13   1    7.99    1.63
  -1  13   0    5.38    1.88
   1  13   0    6.48    1.90
  -1  13   0    4.68    1.55
   1  13   0    6.90    1.56
   1  13   1    5.60    1.47
  -1  13  -1    7.45    1.67
  -1  13  -1   12.24    2.81
   1  13   1    9.70    2.33
   1  13   1    9.95    1.87
  -1  13  -1    9.60    2.12
  -1  13  -2  177.09   10.82
   1  13   2  173.22    9.02
   1  13   2  161.48    8.67
  -1  13  -2  181.71    9.49
   1  13   3    0.23    0.61
  -1  13  -3    1.54    1.23
   1  13   3   -0.21    0.51
  -1  13  -4   68.91    5.63
   1  13   4   93.20    5.66
   1  13   5   39.12    3.27
   1  13   6    6.36    1.02
  -1  14   5   87.22    4.52
   1  14  -5   68.56    4.30
  -1  14   4   92.72    5.24
  -1  14   4   93.56    5.59
   1  14  -4   89.70    5.76
  -1  14   3  155.12    7.70
   1  14  -3  148.76    8.20
  -1  14   2   55.45    4.97
  -1  14   2   54.12    4.37
  -1  14   2   47.18    3.59
  -1  14   1    6.13    1.41
  -1  14   1    4.64    1.48
   1  14   0   43.56    4.10
  -1  14   0   53.94    5.01
  -1  14  -1  167.65    9.30
   1  14   1  151.56    7.37
  -1  14  -2   30.02    3.49
   1  14   2   26.88    2.77
  -1  14  -3  247.61   11.43
   1  14   3  309.43   11.39
   1  14   5   31.66    2.25
  -1  15   1   15.53    2.16
  -1  15   0    6.81    1.42
  -1  15  -1   18.81    2.28
   1  15   2   24.11    2.02
   2 -11  -1  159.99    9.30
   2 -11   0   45.96    4.71
   2 -11   1   42.98    4.64
  -2 -10   5    8.34    2.11
   2 -10  -3  104.39    7.27
   2 -10  -2  196.95   10.31
   2 -10  -1  160.98    9.08
   2 -10   0  590.41   22.29
   2 -10   1   78.95    6.33
   2 -10   2    7.61    1.98
   2 -10   3  115.64    8.18
  -2  -9   6  212.82   11.02
  -2  -9   5    0.24    0.50
   2  -9  -4  521.21   20.34
  -2  -9   3   84.95    5.94
   2  -9  -3   83.92    6.15
   2  -9  -2   21.79    2.91
   2  -9  -1  282.09   12.57
   2  -9   0   70.76    5.49
   2  -9   1  152.44    8.83
   2  -9   2    7.91    1.96
   2  -9   3    7.54    2.03
   2  -9   4  209.15   11.58
  -2  -8   7   27.58    3.66
  -2  -8   6   17.51    2.81
  -2  -8   5   31.26    3.51
   2  -8  -5   21.38    3.16
  -2  -8   4   91.55    5.74
   2  -8  -4   86.01    6.11
  -2  -8   3    6.49    1.32
   2  -8  -3    4.25    1.31
  -2  -8   2  501.59   17.75
   2  -8  -2  522.50   18.79
   2  -8  -1  175.06    8.76
   2  -8   0  273.22   11.98
   2  -8   1  719.16   25.09
   2  -8   2    2.24    1.04
   2  -8   3   94.45    6.77
   2  -8   5   65.87    6.06
  -2  -7   7   29.09    3.88
  -2  -7   6  604.75   22.65
  -2  -7   5    0.68    0.66
   2  -7  -5    0.92    0.73
   2  -7  -4   34.45    3.59
  -2  -7   4   35.08    3.31
   2  -7  -3  126.26    6.85
  -2  -7   3  125.88    6.23
  -2  -7   2   51.66    3.22
   2  -7  -2   54.52    4.06
  -2  -7   1  111.75    5.34
   2  -7  -1  111.78    6.16
   2  -7   0   33.84    3.18
   2  -7   1  278.12   11.74
   2  -7   2  240.05   10.95
   2  -7   4   21.50    3.15
   2  -7   5  493.77   20.10
   2  -7   6    8.19    2.15
  -2  -6   8    2.00    1.20
  -2  -6   7   32.94    4.13
  -2  -6   6   10.40    2.16
   2  -6  -5  283.07   12.89
  -2  -6   5  310.46   12.82
   2  -6  -4  152.72    7.85
  -2  -6   4  161.32    7.80
   2  -6  -3   58.44    4.07
  -2  -6   3   56.63    3.76
   2  -6  -2  595.74   20.35
  -2  -6   2  634.03   19.41
  -2  -6   1   13.57    1.23
   2  -6  -1   12.89    1.79
   2  -6   0  310.68   11.86
   2  -6   1 1257.77   38.40
   2  -6   4  200.11    9.92
  -2  -5  11  107.17    5.05
   2  -5 -10    3.24    1.21
  -2  -5  10    3.19    1.13
   2  -5  -9   78.43    5.78
  -2  -5   9   67.60    5.42
  -2  -5   8   64.85    5.39
   2  -5  -8   63.19    5.34
  -2  -5   8   71.94    6.45
   2  -5  -7    1.62    1.04
  -2  -5   7    1.33    1.66
  -2  -5   7    5.09    1.73
  -2  -5   7    1.85    1.15
   2  -5  -7    0.26    1.90
   2  -5  -6  604.94   21.71
  -2  -5   6  592.44   21.11
   2  -5  -6  600.15   21.24
  -2  -5   6  637.79   22.68
   2  -5  -5   36.42    3.45
  -2  -5   5   44.09    3.49
   2  -5  -5   42.25    3.56
  -2  -5   5   47.01    4.04
   2  -5  -5   42.29    3.93
  -2  -5   4   49.10    3.31
   2  -5  -4   55.16    3.70
  -2  -5   4   54.42    3.96
   2  -5  -4   52.65    3.92
  -2  -5   3  118.28    5.19
   2  -5  -3  121.76    5.40
  -2  -5   3  137.24    6.10
   2  -5  -3  129.30    6.24
  -2  -5   2  199.02    6.92
  -2  -5   2  223.81    7.70
   2  -5  -2  207.34    8.12
  -2  -5   1   40.59    2.27
   2  -5  -1   39.27    1.87
  -2  -5   1   46.06    2.40
   2  -5  -1   49.05    3.17
  -2  -5   0  170.80    5.83
   2  -5   0  180.35    7.46
  -2  -5   0  181.27    6.09
  -2  -5  -1  269.34    8.64
   2  -5   1  254.08    8.51
   2  -5   1  255.95   10.04
  -2  -5  -2  411.63   13.25
   2  -5   2  398.25   13.06
   2  -5   2  416.14   14.53
  -2  -5  -3   54.55    3.46
   2  -5   3   53.07    3.37
   2  -5   3   57.09    4.10
  -2  -5  -4   51.88    3.90
  -2  -5  -4   58.64    4.07
   2  -5   4   49.32    3.64
   2  -5   5  654.88   22.33
  -2  -5  -5  646.02   22.61
  -2  -5  -5  677.16   22.76
   2  -5   6    2.29    1.06
   2  -5   6    2.03    1.16
  -2  -5  -6    1.42    0.99
  -2  -5  -6    1.15    0.83
   2  -5   6    3.00    1.12
  -2  -5  -7  471.25   18.40
   2  -5   7  466.10   17.73
  -2  -5  -8   98.50    6.53
   2  -5   8   94.31    5.98
   2  -5   9   33.79    3.01
   2  -4 -11   85.01    5.18
  -2  -4  11  103.32    5.42
   2  -4 -10  100.50    6.59
  -2  -4  10  114.51    6.85
   2  -4  -9   30.63    3.78
  -2  -4   9   24.53    3.44
   2  -4  -8    0.27    1.55
   2  -4  -8    2.44    1.90
  -2  -4   8   -0.26    2.00
  -2  -4   8   -0.84    2.14
  -2  -4   7    9.11    2.18
  -2  -4   7    9.44    2.17
  -2  -4   7   13.41    2.62
   2  -4  -7   11.44    2.30
  -2  -4   6   10.52    1.97
  -2  -4   6   10.57    2.16
   2  -4  -6    6.78    1.56
  -2  -4   5  544.59   18.48
   2  -4  -5  491.75   18.23
   2  -4  -5  553.06   19.18
  -2  -4   5  545.01   19.25
   2  -4  -4  240.35   10.05
  -2  -4   4  245.14    9.54
   2  -4  -4  251.62    9.93
   2  -4  -3  117.90    5.80
  -2  -4   3  118.23    5.34
   2  -4  -3  134.26    5.78
   2  -4  -2  886.20   25.43
  -2  -4   2  802.41   24.63
   2  -4  -2  819.03   24.44
   2  -4  -1   51.11    3.04
   2  -4  -1   49.41    2.32
  -2  -4   0   13.39    0.89
   2  -4   0   15.96    1.61
  -2  -4  -1 2068.55   57.86
   2  -4   1 2056.17   57.78
  -2  -4  -2   13.09    1.41
   2  -4   2   12.17    1.65
   2  -4   2   11.86    1.36
  -2  -4  -3  451.55   15.03
   2  -4   3  453.21   15.75
   2  -4   3  438.79   14.85
  -2  -4  -4  371.32   13.69
  -2  -4  -4  380.42   13.68
   2  -4   4  354.17   13.31
   2  -4   5  218.54   10.28
  -2  -4  -5  210.61    9.72
  -2  -4  -5  209.54    9.72
   2  -4   5  206.80    9.46
   2  -4   5  204.47    9.56
   2  -4   6  182.59    9.82
  -2  -4  -6  161.69    8.94
  -2  -4  -6  179.77    9.38
   2  -4   6  161.92    8.81
   2  -4   6  182.31    9.15
  -2  -4  -7   26.40    3.49
  -2  -4  -7   19.36    3.15
   2  -4   7   27.38    3.55
   2  -4   7   23.77    3.20
   2  -4   8   26.73    3.31
  -2  -4  -8   27.19    3.55
   2  -4   9   40.67    3.74
  -2  -4  -9   47.86    4.31
   2  -4  10    0.09    0.85
  -2  -3  12   44.19    2.65
   2  -3 -11  108.78    6.21
  -2  -3  11  101.43    5.92
   2  -3 -10    7.17    1.91
  -2  -3  10    4.80    1.59
  -2  -3   9   87.04    7.31
   2  -3  -9   79.10    7.19
  -2  -3   9  108.83    7.44
   2  -3  -9  101.74    7.12
  -2  -3   8   88.05    7.14
  -2  -3   8   90.08    6.88
  -2  -3   8   91.97    6.81
   2  -3  -8   88.28    6.57
  -2  -3   7   77.94    6.05
  -2  -3   7   86.70    6.44
   2  -3  -7   85.28    6.06
  -2  -3   6  609.57   21.58
   2  -3  -6  602.24   21.26
  -2  -3   5   15.87    2.14
   2  -3  -5   17.32    2.27
   2  -3  -5   16.24    2.17
  -2  -3   4  211.06    8.69
   2  -3  -4  221.53    9.07
  -2  -3   3   56.57    3.32
   2  -3  -3   52.88    3.40
   2  -3  -3   55.00    3.43
  -2  -3   2    1.58    0.57
   2  -3  -2    2.40    0.64
   2  -3  -2    1.45    0.60
   2  -3  -1   47.99    2.66
   2  -3  -1   40.54    2.14
   2  -3   0  337.22    9.61
   2  -3   0  325.93    9.52
  -2  -3  -1  566.16   16.96
   2  -3   1  560.18   16.89
   2  -3   2  555.42   16.92
  -2  -3  -2  532.44   16.91
   2  -3   2  544.45   17.43
  -2  -3  -3   56.13    3.48
   2  -3   3   59.67    3.50
   2  -3   4    3.78    1.02
   2  -3   4    3.85    1.06
  -2  -3  -4    4.85    1.15
  -2  -3  -5  534.43   19.29
   2  -3   5  534.72   19.25
   2  -3   5  549.42   19.19
   2  -3   5  530.97   19.44
  -2  -3  -5  567.67   19.50
   2  -3   6   10.19    2.09
   2  -3   6    9.26    2.03
  -2  -3  -6    9.32    2.04
   2  -3   6   10.75    2.23
  -2  -3  -6    9.95    2.11
   2  -3   7  302.92   13.90
  -2  -3  -7  310.62   14.15
  -2  -3  -7  295.45   13.73
   2  -3   7  314.59   13.83
  -2  -3  -8   70.63    5.88
   2  -3   8   71.61    5.72
  -2  -3  -9   53.44    4.74
   2  -3   9   54.04    4.53
   2  -3  10  196.96    8.20
  -2  -2  12   52.29    3.24
  -2  -2  11  108.70    6.39
   2  -2 -11  115.93    6.70
  -2  -2  10   52.49    4.94
   2  -2 -10   58.94    5.17
   2  -2  -9   15.55    2.81
  -2  -2   9   13.72    2.71
  -2  -2   9    8.04    2.34
  -2  -2   9   11.80    2.57
  -2  -2   8  109.07    7.93
  -2  -2   8  124.10    8.29
   2  -2  -8  117.59    7.72
  -2  -2   8  121.50    8.09
  -2  -2   7   52.39    5.07
   2  -2  -7   50.00    4.51
  -2  -2   7   56.55    5.09
  -2  -2   7   63.16    5.36
   2  -2  -7   48.10    4.49
   2  -2  -6   25.16    2.93
  -2  -2   6   21.44    2.86
  -2  -2   6   25.24    3.18
   2  -2  -6   21.11    2.64
  -2  -2   5  104.74    5.83
   2  -2  -5   92.71    5.51
   2  -2  -5  111.59    5.73
  -2  -2   4  235.18    9.07
   2  -2  -4  203.68    8.75
  -2  -2   3  269.18    9.89
   2  -2  -3  279.50    9.98
  -2  -2   2   95.68    4.40
   2  -2  -2   91.21    4.36
   2  -2  -2  103.31    4.38
   2  -2  -1   61.10    2.78
   2  -2  -1   61.56    2.75
   2  -2   0 1515.32   43.55
   2  -2   0 1596.08   43.95
   2  -2   0 1552.49   43.50
   2  -2   1  142.05    5.24
  -2  -2  -2   50.46    2.85
   2  -2   2   49.50    2.77
   2  -2   3  460.84   15.33
  -2  -2  -3  466.06   15.45
   2  -2   3  479.85   15.57
   2  -2   4   46.69    3.36
   2  -2   4   41.17    3.22
  -2  -2  -4   42.45    3.25
  -2  -2  -5  224.03    9.93
   2  -2   5  221.57    9.76
   2  -2   5  232.64    9.93
   2  -2   5  204.24    9.71
  -2  -2  -5  215.97    9.82
  -2  -2  -6  321.14   13.68
   2  -2   6  312.75   13.55
   2  -2   6  325.72   13.72
  -2  -2  -6  325.58   13.81
   2  -2   6  324.72   13.75
   2  -2   7  109.51    7.64
   2  -2   7  124.46    7.78
  -2  -2  -7  128.12    7.94
  -2  -2  -7  117.73    7.87
  -2  -2  -8  115.76    7.75
   2  -2   8  120.67    7.76
  -2  -2  -9   42.08    4.33
   2  -2   9   38.05    4.05
  -2  -2 -10   -1.05    1.40
   2  -2  10   -0.15    0.98
  -2  -1  12   42.06    2.94
   2  -1 -11  156.66    7.98
  -2  -1  11  133.96    7.39
   2  -1 -10  104.68    7.12
  -2  -1  10  102.97    7.09
  -2  -1   9  324.21   14.64
  -2  -1   9  331.43   15.29
  -2  -1   9  268.52   14.00
  -2  -1   9  321.42   13.51
   2  -1  -9  285.02   13.87
  -2  -1   8  147.15    9.07
  -2  -1   8  167.38    9.71
  -2  -1   8  144.35    8.33
   2  -1  -8  150.36    8.80
  -2  -1   8  142.94    9.04
  -2  -1   7  307.06   13.88
   2  -1  -7  303.55   13.27
  -2  -1   7  331.94   14.07
   2  -1  -7  306.42   13.25
  -2  -1   7  281.63   12.65
  -2  -1   7  340.82   14.36
   2  -1  -6  592.75   21.24
   2  -1  -6  642.98   21.42
   2  -1  -6  578.50   20.67
  -2  -1   5   17.04    2.21
   2  -1  -5   13.37    1.92
   2  -1  -5   12.90    1.80
   2  -1  -4 1371.35   39.97
   2  -1  -4 1297.82   39.54
  -2  -1   4 1373.63   40.14
  -2  -1   3   65.84    3.71
   2  -1  -3   68.97    3.66
  -2  -1   2  466.30   14.66
   2  -1  -2  455.82   14.76
   2  -1  -1 1528.04   43.53
   2  -1  -1 1544.02   43.46
   2  -1  -1 1573.51   43.64
   2  -1   0   59.40    2.56
   2  -1   0   53.78    2.46
   2  -1   0   55.55    2.54
   2  -1   1  219.39    7.38
  -2  -1  -2   20.74    1.70
   2  -1   2   18.32    1.57
   2  -1   2   18.34    1.56
  -2  -1  -3   56.94    3.42
   2  -1   3   62.00    3.42
   2  -1   3   53.85    3.28
  -2  -1  -4  179.86    7.71
   2  -1   4  186.21    7.58
   2  -1   5  304.36   12.10
   2  -1   5  302.47   12.50
  -2  -1  -5  314.11   12.54
   2  -1   5  318.99   12.44
  -2  -1  -5  311.25   12.47
   2  -1   6    0.91    0.99
  -2  -1  -6    1.36    0.99
  -2  -1  -6    0.45    0.77
   2  -1   6    0.68    0.81
   2  -1   6    0.42    0.61
  -2  -1  -7  201.25   10.58
  -2  -1  -7  201.37   10.68
   2  -1   7  213.20   11.04
   2  -1   7  206.34   10.76
  -2  -1  -8    4.52    1.60
   2  -1   8    4.99    1.67
  -2  -1  -9    4.90    1.61
   2  -1   9    3.40    1.34
  -2  -1 -10   77.18    5.31
   2  -1  10   89.76    5.31
  -2   0  12   29.59    2.45
   2   0 -11   31.37    3.38
  -2   0  11   24.48    2.96
  -2   0  10   94.68    6.68
   2   0 -10   80.49    6.25
  -2   0  10   86.20    6.02
  -2   0   9    1.55    0.98
   2   0  -9   -0.29    1.14
  -2   0   9    0.30    1.79
  -2   0   9    0.87    0.92
  -2   0   9   -0.33    1.84
  -2   0   8   69.85    6.13
  -2   0   8   76.32    6.43
  -2   0   8   79.12    6.00
   2   0  -8   75.74    5.69
  -2   0   8   68.44    5.94
   2   0  -8   72.67    5.83
   2   0  -7   43.68    4.08
  -2   0   7   44.04    4.48
  -2   0   7   42.28    4.07
  -2   0   7   46.18    4.62
   2   0  -7   45.37    4.17
  -2   0   7   41.36    4.15
   2   0  -7   30.79    3.42
   2   0  -6    0.35    0.47
   2   0  -6    0.19    0.50
   2   0  -6    0.18    0.71
  -2   0   6    0.21    0.51
   2   0  -5    4.32    1.06
   2   0  -5    6.22    1.32
  -2   0   5    5.65    1.33
   2   0  -5    4.52    1.13
  -2   0   4    2.61    0.86
   2   0  -4    0.91    0.69
  -2   0   3    6.44    1.07
   2   0  -2 1596.93   45.86
   2   0  -1  836.65   23.82
   2   0  -1  823.79   24.06
   2   0   0  146.76    5.00
   2   0   0  171.58    5.51
   2   0   1    3.14    0.61
   2   0   2  120.09    4.99
   2   0   2  127.98    4.94
  -2   0  -2  124.18    5.11
   2   0   3  162.63    6.84
   2   0   3  180.81    6.79
  -2   0  -3  178.40    7.09
   2   0   4   57.10    3.76
  -2   0  -4   57.82    3.81
   2   0   4   60.79    3.61
   2   0   5  351.60   12.91
   2   0   5  352.93   13.48
   2   0   5  336.69   13.57
  -2   0  -5  353.34   13.58
  -2   0  -5  342.93   13.53
   2   0   6  700.50   23.31
   2   0   6  684.67   24.11
  -2   0  -6  694.56   24.20
  -2   0  -6  682.51   24.10
   2   0   6  677.23   24.16
   2   0   7   11.33    2.58
  -2   0  -7   17.89    2.79
   2   0   7   14.10    2.63
  -2   0  -7   15.12    2.74
   2   0   8   64.77    5.72
  -2   0  -8   71.20    5.86
   2   0   9    2.70    1.22
  -2   0  -9    3.61    1.32
   2   0  10   12.83    2.05
  -2   0 -10   11.68    2.09
  -2   1  12   49.22    3.18
  -2   1  10   96.05    6.47
  -2   1   9  338.45   14.50
  -2   1   9  333.04   15.32
  -2   1   8  148.14    8.91
  -2   1   8  133.40    8.30
  -2   1   8  162.73    9.42
  -2   1   8  148.03    8.69
  -2   1   7  292.84   12.92
  -2   1   7  305.59   13.38
  -2   1   7  308.21   13.67
   2   1  -7  294.15   12.82
   2   1  -6  568.83   19.92
   2   1  -5   13.65    1.92
   2   1  -5   13.99    1.90
   2   1  -1 1576.33   44.02
   2   1   0   64.36    2.22
   2   1   1  192.94    5.67
   2   1   4  168.81    6.80
   2   1   5  288.76   11.92
   2   1   5  287.42   12.00
  -2   1  -5  281.30   11.02
   2   1   6    0.23    0.56
   2   1   7  202.93   10.84
  -2   2  12   51.10    3.12
   2   2 -11  111.75    6.45
  -2   2  11  102.66    5.91
  -2   2  11  106.68    6.19
  -2   2  10   62.82    5.27
   2   2 -10   68.18    5.61
  -2   2  10   69.01    5.60
  -2   2   9   13.70    2.81
  -2   2   9    9.42    2.17
   2   2  -9   13.08    2.65
  -2   2   9   14.62    2.80
   2   2  -9   11.56    2.34
  -2   2   8  107.55    7.47
  -2   2   8  111.54    7.69
   2   2  -8  118.56    7.55
   2   2  -8  105.27    7.20
  -2   2   8  125.68    8.15
  -2   2   7   53.11    4.92
  -2   2   7   43.46    4.53
   2   2  -7   47.85    4.39
   2   2  -7   50.72    4.45
  -2   2   7   46.34    4.24
   2   2  -7   41.31    4.07
   2   2  -7   47.42    4.37
  -2   2   6   18.41    2.60
   2   2  -6   20.01    2.58
   2   2  -6   15.61    2.07
   2   2  -6   17.00    2.36
   2   2  -6   19.73    2.53
  -2   2   5  107.66    5.75
   2   2  -5   86.22    4.86
   2   2  -5  101.69    5.51
   2   2  -5  103.13    5.53
   2   2  -5  102.11    5.37
  -2   2   4  233.35    9.29
  -2   2   3  262.48    8.51
   2   2  -3  248.07    8.69
  -2   2   2   95.97    4.31
   2   2  -2   91.54    4.33
   2   2  -1   58.37    2.70
   2   2  -1   58.00    2.68
   2   2   0 1550.25   43.31
   2   2   0 1533.24   43.22
   2   2   1  142.81    5.25
  -2   2  -2   46.00    2.73
   2   2   2   46.75    2.67
  -2   2  -3  445.28   14.82
   2   2   3  445.59   14.71
  -2   2  -4   38.43    3.16
  -2   2  -4   39.39    3.28
   2   2   4   47.48    3.38
  -2   2  -5  209.93    9.59
   2   2   5  195.19    9.61
  -2   2  -5  215.42    9.65
  -2   2  -5  199.90    9.14
   2   2   5  230.94    9.76
   2   2   5  227.96    9.96
  -2   2  -6  306.10   13.03
   2   2   6  311.35   13.30
  -2   2  -6  303.36   13.03
   2   2   6  305.65   13.07
   2   2   6  308.42   13.02
   2   2   7  119.20    7.73
  -2   2  -7  118.69    7.82
   2   2   7  115.15    7.82
  -2   2  -7  114.30    7.54
  -2   2  -8   98.63    7.10
   2   2   8  102.14    7.10
  -2   2  -9   39.68    4.18
   2   2   9   38.97    4.09
   2   2  10   -0.45    1.16
  -2   2 -10   -0.53    1.31
  -2   3  12   41.07    2.46
  -2   3  11  102.79    5.70
  -2   3  11   88.39    5.32
   2   3 -11   91.72    5.72
  -2   3  10    8.19    1.91
   2   3 -10    4.67    1.68
  -2   3  10    7.46    1.85
   2   3 -10    6.62    1.69
  -2   3   9   94.55    6.88
   2   3  -9  100.07    6.95
   2   3  -9   75.64    6.33
   2   3  -9   83.23    7.21
   2   3  -9   86.77    6.85
  -2   3   9  105.25    7.25
  -2   3   8   85.15    6.67
  -2   3   8   86.01    6.57
   2   3  -8   75.49    6.08
   2   3  -8   95.47    6.80
   2   3  -8   85.84    6.38
  -2   3   8   95.73    7.03
   2   3  -7   72.97    5.70
   2   3  -7   78.60    5.81
  -2   3   7   78.07    5.99
   2   3  -7   83.14    5.91
  -2   3   7   63.96    4.93
  -2   3   7   78.28    6.19
  -2   3   7   82.88    6.07
   2   3  -7   84.20    5.52
   2   3  -6  532.67   19.49
   2   3  -6  566.55   20.26
   2   3  -6  572.13   20.33
   2   3  -5   10.13    1.65
   2   3  -5   10.57    1.80
  -2   3   5   11.66    1.46
   2   3  -5   13.59    1.95
  -2   3   4  202.12    8.37
   2   3  -4  210.17    8.46
   2   3  -3   51.55    3.34
  -2   3   3   48.34    2.33
  -2   3   3   56.42    3.23
  -2   3   2    1.49    0.57
   2   3  -2    1.97    0.66
   2   3  -1   48.29    2.35
   2   3   0  325.37   10.14
   2   3   0  327.35   10.12
  -2   3  -1  522.58   16.15
   2   3   1  545.21   16.12
  -2   3  -2  508.49   16.17
   2   3   2  522.67   16.10
  -2   3  -3   49.75    3.23
  -2   3  -3   49.07    2.71
   2   3   3   56.24    3.32
   2   3   4    3.90    1.04
  -2   3  -4    4.36    1.10
  -2   3  -4    5.44    1.28
  -2   3  -5  488.16   18.26
   2   3   5  526.29   18.39
  -2   3  -5  526.01   18.47
  -2   3  -5  517.68   18.50
   2   3   5  500.43   18.38
  -2   3  -6    8.04    1.86
  -2   3  -6    8.19    1.74
   2   3   6    7.54    1.85
  -2   3  -6    8.44    1.90
   2   3   6    8.47    1.95
   2   3   6    7.05    1.72
  -2   3  -7  302.86   13.55
   2   3   7  290.76   13.21
  -2   3  -7  271.35   12.84
   2   3   7  289.94   12.99
  -2   3  -8   56.75    5.00
  -2   3  -8   67.04    5.64
   2   3   8   60.28    5.27
  -2   3  -9   52.06    4.68
   2   3   9   51.87    4.40
   2   3  10  204.07    8.39
  -2   4  11   88.98    5.20
   2   4 -11   88.37    5.21
  -2   4  11   89.65    4.94
  -2   4  10  108.28    6.59
  -2   4  10   97.82    6.60
   2   4 -10  108.34    7.03
   2   4 -10   98.16    6.62
   2   4 -10  105.96    6.69
   2   4  -9   31.78    3.82
  -2   4   9   31.28    3.96
  -2   4   9   27.48    3.49
   2   4  -9   27.38    3.67
   2   4  -9   28.68    3.80
  -2   4   8   -0.28    2.06
  -2   4   8    3.03    1.36
   2   4  -8    1.69    1.02
   2   4  -8   -0.30    2.30
   2   4  -8    1.60    1.32
  -2   4   8    1.79    1.97
   2   4  -8    3.63    1.38
   2   4  -8    3.94    1.50
   2   4  -7    9.77    2.11
  -2   4   7   13.08    2.41
  -2   4   7    9.79    2.20
  -2   4   7    7.41    1.99
   2   4  -7    9.96    2.18
   2   4  -7   10.68    2.05
   2   4  -7   11.16    2.22
  -2   4   7    9.11    2.12
   2   4  -6    8.47    1.88
   2   4  -6    8.59    1.77
   2   4  -6    8.29    1.75
   2   4  -6   12.89    2.06
  -2   4   6   12.41    2.11
  -2   4   5  502.94   17.24
  -2   4   5  452.03   16.24
   2   4  -5  473.39   17.24
   2   4  -4  238.50    9.60
   2   4  -4  226.77    9.53
  -2   4   4  235.04    9.15
   2   4  -4  237.03    9.63
  -2   4   4  228.30    9.12
   2   4  -3  110.21    5.23
  -2   4   3  102.17    4.36
  -2   4   3  105.07    4.81
   2   4  -2  781.90   23.92
  -2   4   2  858.22   24.55
  -2   4   2  803.06   24.02
   2   4  -1   46.52    2.23
   2   4   0    6.24    0.79
   2   4   1 2024.73   55.97
  -2   4  -1 1964.31   56.03
  -2   4  -2   12.23    1.42
   2   4   2   11.30    1.33
  -2   4  -2   10.92    1.57
  -2   4  -2   11.76    1.36
  -2   4  -3  395.53   13.25
  -2   4  -3  401.23   13.84
  -2   4  -3  419.63   14.37
  -2   4  -3  410.81   14.76
   2   4   3  403.12   13.67
  -2   4  -4  353.57   12.86
   2   4   4  335.51   12.54
  -2   4  -4  348.82   13.43
  -2   4  -4  335.37   12.86
  -2   4  -4  327.22   12.47
  -2   4  -5  212.63    9.51
   2   4   5  183.32    8.99
   2   4   5  187.45    9.48
  -2   4  -5  199.00    9.29
   2   4   5  196.36    9.08
  -2   4  -5  195.81    9.40
  -2   4  -5  180.02    8.83
  -2   4  -6  166.37    9.00
  -2   4  -6  177.21    8.98
   2   4   6  157.01    8.65
  -2   4  -6  159.75    8.82
   2   4   6  149.16    8.43
  -2   4  -7   21.44    3.26
   2   4   7   20.22    3.09
  -2   4  -7   20.78    2.80
  -2   4  -7   20.60    3.13
   2   4   7   19.41    2.94
  -2   4  -8   24.31    3.25
  -2   4  -8   21.85    3.22
  -2   4  -8   20.34    2.67
   2   4   8   29.43    3.46
   2   4   9   47.47    4.03
  -2   4  -9   46.21    4.33
  -2   5  11  124.35    6.05
  -2   5  11  116.64    6.36
   2   5 -10    4.71    1.47
   2   5 -10    2.18    0.93
  -2   5  10    3.95    1.35
  -2   5  10    4.02    1.21
   2   5 -10    2.89    1.14
  -2   5   9   77.85    6.04
  -2   5   9   68.08    5.28
   2   5  -9   58.29    5.36
   2   5  -9   56.07    5.39
   2   5  -9   62.94    5.25
   2   5  -8   47.69    5.17
   2   5  -8   62.17    5.19
  -2   5   8   51.07    4.72
   2   5  -8   65.33    5.79
   2   5  -8   65.00    5.92
   2   5  -8   62.81    5.54
   2   5  -7    3.04    1.20
   2   5  -7    3.51    1.45
  -2   5   7    2.81    1.26
  -2   5   7    0.92    1.20
   2   5  -7    4.00    1.44
   2   5  -7    1.05    1.34
   2   5  -7    2.58    1.20
   2   5  -7    2.40    1.16
  -2   5   7    0.87    1.86
   2   5  -6  496.60   19.60
   2   5  -6  582.99   20.66
  -2   5   6  553.44   20.83
   2   5  -6  550.76   19.63
  -2   5   6  566.43   19.51
  -2   5   6  595.19   21.13
  -2   5   6  540.70   19.23
   2   5  -6  549.11   20.01
   2   5  -6  453.03   19.28
   2   5  -5   39.53    3.60
  -2   5   5   38.93    3.28
   2   5  -5   36.45    3.47
  -2   5   5   40.42    3.35
   2   5  -5   39.93    3.52
   2   5  -4   49.68    3.69
   2   5  -4   56.11    4.02
   2   5  -4   49.63    3.63
  -2   5   4   47.28    3.23
  -2   5   4   46.51    3.59
   2   5  -4   44.82    3.63
   2   5  -3  105.75    5.75
  -2   5   3  114.29    4.99
   2   5  -3  123.58    5.43
  -2   5   3  134.84    5.41
  -2   5   3  109.32    6.24
  -2   5   3  124.30    6.14
   2   5  -3  115.73    5.85
   2   5  -2  212.50    6.99
  -2   5   2  186.84    6.85
  -2   5   2  195.99    8.67
  -2   5   2  194.52    8.33
  -2   5   2  218.36    8.20
   2   5  -2  199.49    8.58
   2   5  -1   43.43    2.01
  -2   5   1   38.32    2.14
  -2   5   0  163.87    7.00
  -2   5   0  154.13    5.35
  -2   5  -1  241.74    9.54
   2   5   1  235.52    7.99
  -2   5  -1  240.09    8.10
  -2   5  -1  256.60    9.48
  -2   5  -1  245.18    9.70
   2   5   2  383.03   12.28
  -2   5  -2  380.04   12.46
  -2   5  -2  378.20   13.14
  -2   5  -2  361.72   13.70
  -2   5  -3   48.03    3.96
   2   5   3   47.19    3.15
  -2   5  -3   58.56    3.53
  -2   5  -3   48.76    3.23
  -2   5  -3   47.44    3.68
  -2   5  -4   48.53    3.73
  -2   5  -4   48.44    3.82
   2   5   4   51.33    4.15
  -2   5  -4   54.05    4.34
   2   5   4   47.37    3.57
  -2   5  -4   46.71    3.98
  -2   5  -4   46.02    3.61
  -2   5  -5  553.40   19.96
  -2   5  -5  589.42   20.81
   2   5   5  604.92   20.72
   2   5   5  555.48   21.16
   2   5   5  600.69   20.55
  -2   5  -5  613.90   20.98
  -2   5  -5  561.24   20.94
  -2   5  -6    1.74    0.95
   2   5   6    2.40    1.11
   2   5   6    1.49    0.89
   2   5   6    0.52    0.62
  -2   5  -6    0.48    0.86
  -2   5  -6    1.64    1.13
   2   5   7  451.55   17.66
  -2   5  -7  448.67   17.52
   2   5   7  447.44   17.11
  -2   5  -7  426.07   17.89
  -2   5  -7  430.79   17.60
  -2   5  -8   78.67    5.64
  -2   5  -8   89.66    6.27
   2   5   8   95.32    5.95
  -2   5  -8   87.58    6.23
   2   5   9   17.87    2.43
  -2   5  -9   36.61    3.29
   2   6 -10  106.31    6.60
  -2   6  10  105.45    6.41
  -2   6   9   69.98    5.75
   2   6  -9   60.85    4.61
   2   6  -9   48.54    4.92
  -2   6   9   61.78    4.54
   2   6  -9   64.19    5.62
  -2   6   9   51.66    4.82
  -2   6   8    1.40    1.01
  -2   6   8    0.40    1.89
  -2   6   8    2.05    1.27
   2   6  -8    1.47    1.17
  -2   6   8    2.26    1.23
   2   6  -8    5.69    1.78
   2   6  -8    0.85    1.31
   2   6  -7   40.20    4.25
  -2   6   7   42.93    4.67
  -2   6   7   33.44    4.09
   2   6  -7   34.53    4.25
   2   6  -7   34.42    4.16
   2   6  -7   26.99    3.61
   2   6  -7   38.33    3.81
   2   6  -6    6.40    1.79
   2   6  -6    7.96    1.93
  -2   6   6    8.94    2.09
  -2   6   6   10.83    1.84
  -2   6   6    9.89    2.19
   2   6  -6    9.23    1.79
   2   6  -6   10.56    2.02
   2   6  -6    9.27    2.07
   2   6  -5  300.78   12.69
   2   6  -5  297.25   12.93
  -2   6   5  275.79   10.70
  -2   6   5  274.17   12.99
  -2   6   5  292.83   13.37
  -2   6   5  285.75   12.57
   2   6  -5  266.54   11.30
  -2   6   5  246.17   12.39
   2   6  -5  288.48   12.29
   2   6  -5  283.67   12.32
  -2   6   5  270.21   11.53
  -2   6   4  135.94    7.27
  -2   6   4  135.70    7.85
   2   6  -4  138.48    6.44
   2   6  -4  129.69    7.10
  -2   6   4  144.05    6.06
   2   6  -4  156.26    7.61
  -2   6   3   46.48    2.59
  -2   6   3   45.02    3.99
  -2   6   3   56.47    4.13
   2   6  -3   50.65    2.82
   2   6  -3   50.02    4.00
   2   6  -3   55.54    3.92
   2   6  -3   53.36    3.94
  -2   6   2  621.15   20.59
  -2   6   2  611.37   20.00
   2   6  -2  577.04   20.54
  -2   6   2  562.52   20.03
  -2   6   2  664.51   21.29
  -2   6   1   16.69    2.08
  -2   6   1   13.38    1.88
  -2   6   1   11.41    1.84
  -2   6   1   12.25    1.81
   2   6  -1   13.34    1.85
  -2   6   0  261.32   10.73
  -2   6   0  256.36   10.31
  -2   6   0  251.43    9.94
  -2   6   0  249.82   10.32
  -2   6  -1 1157.06   34.28
  -2   6  -1 1165.48   34.49
  -2   6  -1 1070.61   31.67
  -2   6  -1 1159.35   34.74
  -2   6  -2   97.52    5.93
  -2   6  -2  111.00    5.60
   2   6   2   80.58    4.86
   2   6   2   93.00    4.11
  -2   6  -2   99.85    5.80
  -2   6  -2   94.63    4.32
  -2   6  -2  100.05    5.80
  -2   6  -3  622.42   20.62
   2   6   3  598.95   18.45
  -2   6  -3  616.22   20.99
  -2   6  -3  549.32   19.07
  -2   6  -3  553.45   18.64
   2   6   3  577.92   21.82
  -2   6  -4  161.02    7.68
   2   6   4  168.18   10.18
   2   6   4  168.55    8.43
  -2   6  -4  173.32    8.85
  -2   6  -4  180.69    8.99
  -2   6  -4  189.38    9.25
   2   6   4  168.06    7.49
   2   6   4  151.94    8.48
  -2   6  -4  180.20    8.63
  -2   6  -5   50.61    4.66
   2   6   5   43.10    4.16
  -2   6  -5   43.44    3.93
  -2   6  -5   41.97    4.11
  -2   6  -5   41.93    3.87
  -2   6  -5   46.57    4.01
   2   6   5   54.55    4.76
   2   6   6  164.22    8.32
  -2   6  -6  149.67    8.47
   2   6   7   84.95    5.65
  -2   6  -7   80.28    5.86
  -2   6  -7   82.16    6.08
  -2   6  -8   65.80    4.98
  -2   6  -8   60.19    5.07
   2   6   8   51.90    4.68
  -2   6  -9   35.09    3.21
   2   7 -10    0.60    0.79
  -2   7  10    0.82    0.66
   2   7 -10    0.35    0.52
  -2   7   9   68.96    5.55
   2   7  -9   91.03    6.48
  -2   7   9   83.37    6.12
   2   7  -9   86.38    6.35
  -2   7   9   85.17    5.98
  -2   7   8   62.89    5.46
   2   7  -8   53.75    5.36
  -2   7   8   53.75    5.52
  -2   7   8   51.60    5.04
  -2   7   8   58.35    5.40
   2   7  -8   47.96    4.95
   2   7  -7   35.21    4.36
  -2   7   7   37.51    4.49
  -2   7   7   40.67    4.94
  -2   7   7   31.29    3.94
  -2   7   7   33.24    4.20
   2   7  -6  593.29   23.02
   2   7  -6  623.70   23.76
   2   7  -6  609.87   23.38
  -2   7   6  685.61   24.63
  -2   7   6  601.90   22.89
   2   7  -6  590.27   22.90
  -2   7   6  657.87   24.17
   2   7  -5    1.02    0.81
   2   7  -5    0.53    1.11
  -2   7   5    1.49    1.07
  -2   7   5   -0.30    0.82
  -2   7   5    0.83    0.88
  -2   7   5    0.71    0.70
   2   7  -5    0.50    0.73
   2   7  -5    1.45    0.92
  -2   7   5    1.51    0.91
   2   7  -4   36.24    3.59
  -2   7   4   37.85    3.90
  -2   7   4   36.09    3.92
  -2   7   4   41.06    3.92
  -2   7   4   32.71    3.96
   2   7  -4   31.37    3.53
   2   7  -4   31.89    3.49
   2   7  -4   35.67    3.76
   2   7  -3  111.71    6.31
  -2   7   3  105.06    6.03
   2   7  -3  117.32    6.64
  -2   7   3  108.14    6.86
  -2   7   3  125.43    7.01
   2   7  -3  119.91    6.97
  -2   7   2   50.28    4.10
  -2   7   2   40.23    3.47
  -2   7   2   49.59    3.89
  -2   7   2   38.29    3.78
   2   7  -2   41.38    3.40
  -2   7   1   96.76    5.92
  -2   7   1  113.13    6.23
  -2   7   1   95.92    5.84
   2   7  -1   94.28    5.75
  -2   7   1   93.16    6.00
  -2   7   0   28.37    3.03
  -2   7   0   31.55    3.08
  -2   7   0   26.40    2.99
  -2   7   0   29.76    2.86
   2   7   1  211.99    9.12
  -2   7  -1  244.53   10.41
  -2   7  -1  240.42   10.23
  -2   7  -1  242.25   10.22
   2   7   2  176.34    9.61
  -2   7  -2  207.29    9.47
   2   7   2  201.61    9.49
   2   7   2  169.75    8.18
  -2   7  -2  192.55    9.57
  -2   7  -2  194.37    8.77
  -2   7  -2  205.07    9.42
  -2   7  -3    6.23    1.57
   2   7   3    6.08    1.71
  -2   7  -3    7.23    1.65
   2   7   3    5.68    1.27
  -2   7  -3    5.18    1.29
  -2   7  -3    7.22    1.69
   2   7   3    7.40    1.59
  -2   7  -3    5.58    1.46
   2   7   3    5.28    1.47
   2   7   4   20.30    2.94
   2   7   4   21.55    3.52
  -2   7  -4   17.56    2.60
   2   7   4   16.50    2.37
   2   7   4   19.14    2.67
  -2   7  -4   17.41    2.65
  -2   7  -5  499.59   17.61
   2   7   5  464.20   18.05
  -2   7  -5  449.77   18.12
  -2   7  -5  407.19   17.25
   2   7   5  415.77   17.57
  -2   7  -6    9.93    2.16
   2   7   6    9.08    2.00
   2   7   6    7.87    1.94
   2   7   7  264.32   12.87
  -2   7  -7  292.98   13.05
  -2   7  -8   53.07    4.44
  -2   7  -8   56.84    4.83
  -2   8  10   38.76    3.05
  -2   8   9    0.19    0.52
   2   8  -9    0.24    0.57
   2   8  -9    0.48    0.58
  -2   8   9   -0.40    0.72
   2   8  -8   15.79    2.78
  -2   8   8   19.51    3.15
  -2   8   8   13.78    2.52
  -2   8   8   14.89    2.54
  -2   8   7   24.05    3.34
   2   8  -7   27.12    3.72
   2   8  -7   30.38    4.10
  -2   8   7   20.72    3.63
  -2   8   7   27.42    3.79
  -2   8   6   13.68    2.93
  -2   8   6   13.80    2.49
  -2   8   6   15.61    2.96
   2   8  -6   13.32    2.67
   2   8  -6   12.10    2.43
  -2   8   5   26.05    3.41
  -2   8   5   23.15    3.64
  -2   8   5   22.43    3.53
   2   8  -5   20.03    3.03
  -2   8   5   17.73    2.68
   2   8  -4   85.38    6.26
   2   8  -4   93.08    6.37
  -2   8   4   93.14    7.06
  -2   8   4   79.90    5.55
  -2   8   4   72.59    5.71
  -2   8   4   67.19    5.63
   2   8  -4   81.28    5.84
   2   8  -4   81.35    6.14
  -2   8   3    7.51    1.96
  -2   8   3    4.02    1.43
  -2   8   3    4.32    1.29
   2   8  -3    4.92    1.41
   2   8  -3    6.75    1.56
  -2   8   3    8.52    1.88
   2   8  -3    8.77    1.94
  -2   8   3    5.94    1.50
   2   8  -3    6.34    1.38
  -2   8   2  449.01   17.41
  -2   8   2  452.98   18.88
  -2   8   2  418.06   17.82
   2   8  -2  481.04   18.50
   2   8  -2  442.08   16.66
  -2   8   2  441.07   16.78
   2   8  -2  428.17   16.88
   2   8  -2  439.65   16.17
  -2   8   1  169.13    8.82
  -2   8   1  176.12    9.54
  -2   8   1  152.29    8.38
   2   8  -1  157.28    8.10
  -2   8   0  240.52   10.67
  -2   8   0  208.22   10.88
  -2   8   0  209.56    9.73
   2   8   0  212.89   10.08
  -2   8   0  217.67   10.33
  -2   8  -1  614.27   19.84
   2   8   1  513.91   19.52
   2   8   1  514.77   21.16
   2   8   1  427.75   20.12
  -2   8  -1  569.96   19.51
   2   8   1  512.67   18.02
  -2   8  -2    1.36    0.86
  -2   8  -2    1.61    0.88
  -2   8  -2    2.59    0.93
  -2   8  -2    1.27    0.86
   2   8   2    0.54    0.73
   2   8   2    4.07    1.58
   2   8   2    2.13    0.95
   2   8   2    2.41    0.90
   2   8   3   86.51    6.93
  -2   8  -3   81.63    5.97
   2   8   3   81.04    5.54
  -2   8  -3   93.34    6.51
  -2   8  -3   90.78    6.24
   2   8   3   94.61    6.50
  -2   8  -3   89.97    6.31
  -2   8  -4  310.70   13.82
   2   8   4  287.15   12.98
  -2   8  -4  311.98   14.03
  -2   8  -4  325.29   13.84
   2   8   4  333.50   14.35
   2   8   4  320.13   15.73
  -2   8  -5   60.90    5.02
  -2   8  -5   51.72    4.85
   2   8   5   60.49    5.13
  -2   8  -5   56.87    5.08
   2   8   5   68.26    5.58
  -2   8  -5   71.86    5.77
  -2   8  -6  146.46    7.85
   2   8   6  165.99    8.80
   2   8   6  120.60    7.83
  -2   8  -6  138.42    8.22
  -2   8  -6  170.72    9.25
  -2   8  -7   12.06    2.20
  -2   8  -7   12.61    2.39
  -2   8  -8   57.05    4.51
  -2   8  -8   45.32    4.02
   2   9 -10   15.06    1.63
  -2   9   9  104.84    5.98
  -2   9   9  120.99    6.10
  -2   9   8   79.54    5.43
   2   9  -8   78.27    6.13
   2   9  -8   72.23    5.82
  -2   9   8   90.12    6.26
  -2   9   8   82.57    6.24
  -2   9   7  168.96    9.07
   2   9  -7  187.54   10.54
   2   9  -7  177.37   10.03
  -2   9   7  169.94   10.11
  -2   9   7  197.02   11.09
  -2   9   6  211.99   10.54
   2   9  -6  210.50   11.35
  -2   9   6  204.66   11.89
   2   9  -6  232.62   12.22
  -2   9   5    0.22    0.64
  -2   9   5   -0.36    0.74
  -2   9   5    1.05    0.84
  -2   9   5    0.35    0.85
   2   9  -5   -0.28    0.67
   2   9  -4  509.20   19.71
  -2   9   4  482.42   19.15
   2   9  -4  547.29   20.74
  -2   9   4  483.49   21.52
   2   9  -3   75.38    6.62
  -2   9   3   79.32    6.88
  -2   9   3   80.27    5.56
  -2   9   3   73.58    5.42
  -2   9   3   80.08    6.20
  -2   9   3   84.87    6.64
   2   9  -3   67.10    4.97
   2   9  -3   74.11    5.79
   2   9  -3   75.10    5.50
  -2   9   2   22.23    3.15
  -2   9   2   13.62    2.68
  -2   9   2   17.83    3.36
   2   9  -2   19.50    3.10
   2   9  -2   18.74    3.27
  -2   9   2   23.47    3.26
   2   9  -2   19.66    2.57
  -2   9   2   18.84    2.76
   2   9  -2   19.24    2.72
  -2   9   1  260.86   11.69
   2   9  -1  248.60   11.14
  -2   9   1  231.08   11.38
   2   9  -1  231.65   12.31
   2   9  -1  242.41   12.77
  -2   9   1  233.64   12.26
  -2   9   1  258.96   11.97
  -2   9   0   52.61    4.87
  -2   9   0   58.31    4.91
  -2   9   0   61.47    5.06
   2   9   0   49.16    4.45
   2   9   0   54.00    5.52
   2   9   0   41.31    3.99
  -2   9   0   44.71    4.81
   2   9   0   52.99    5.37
  -2   9   0   63.74    4.77
   2   9   1  121.98    7.68
  -2   9  -1  131.29    8.50
   2   9   1  121.88    8.75
  -2   9  -1  122.95    7.45
  -2   9  -1  117.72    7.30
  -2   9  -1  129.11    8.04
   2   9   2    6.12    1.83
   2   9   2    4.81    2.05
  -2   9  -2    7.68    1.94
  -2   9  -2    9.00    1.99
   2   9   2    8.87    2.02
  -2   9  -2    7.62    1.84
   2   9   2    5.59    1.34
   2   9   3    3.63    1.54
  -2   9  -3    4.00    1.46
  -2   9  -3    2.62    1.18
   2   9   3    5.51    1.66
  -2   9  -3    7.53    1.92
   2   9   3    4.24    1.24
   2   9   4  206.42   11.73
  -2   9  -4  160.91    9.37
   2   9   4  212.04   10.66
  -2   9  -4  189.44   10.19
   2   9   4  171.78    9.11
  -2   9  -4  185.49   10.11
   2   9   5  401.86   16.11
  -2   9  -5  392.75   15.55
   2   9   6    5.56    1.56
  -2   9  -6    6.42    1.50
  -2   9  -6    5.50    1.67
  -2   9  -7  148.37    8.19
  -2   9  -7  153.56    8.48
  -2   9  -8    5.90    1.36
  -2  10   9    1.05    0.51
   2  10  -9    1.11    0.58
   2  10  -8   77.39    5.57
  -2  10   8   85.45    5.69
  -2  10   8   69.86    5.23
  -2  10   7   68.97    5.69
  -2  10   7   55.45    4.27
  -2  10   7   60.02    5.53
   2  10  -7   66.08    5.70
  -2  10   7   54.09    5.10
   2  10  -7   64.10    5.36
  -2  10   6    1.84    1.04
  -2  10   6    2.07    0.88
  -2  10   6    0.68    1.00
   2  10  -6    0.94    1.00
  -2  10   6    3.92    1.52
   2  10  -6    2.48    1.15
  -2  10   5    5.36    2.11
  -2  10   5    4.59    1.76
   2  10  -5    3.28    1.32
  -2  10   4   10.62    2.55
   2  10  -4    9.33    2.21
  -2  10   4   11.26    2.60
  -2  10   4    7.78    2.24
   2  10  -4   12.51    2.84
   2  10  -4    7.16    1.76
   2  10  -3   90.14    7.73
  -2  10   3  104.43    8.23
   2  10  -3   95.01    6.88
  -2  10   3  101.34    7.55
   2  10  -3   95.26    6.14
  -2  10   2  185.76    9.77
   2  10  -2  164.20   10.21
  -2  10   2  191.50   11.71
   2  10  -2  200.11   11.60
  -2  10   2  172.82   10.76
   2  10  -2  175.63    9.13
  -2  10   2  196.21   10.47
  -2  10   1  133.08    8.30
  -2  10   1  154.08    9.62
  -2  10   1  131.50    9.53
   2  10  -1  134.88    9.38
   2  10  -1  128.41    8.76
  -2  10   1  133.48    7.96
   2  10  -1  124.97    7.59
   2  10   0  530.30   21.57
   2  10   0  493.20   18.90
  -2  10   0  535.40   21.08
   2  10   0  513.29   20.91
  -2  10   0  481.56   19.35
  -2  10  -1   67.69    5.93
  -2  10  -1   69.54    5.56
  -2  10  -1   71.88    6.39
   2  10   1   80.88    7.16
   2  10   1   55.06    5.15
  -2  10  -1   73.61    5.90
   2  10   1   80.34    5.96
  -2  10  -2    9.55    2.09
   2  10   2   10.43    2.20
   2  10   2   10.13    2.28
  -2  10  -2    7.78    2.17
   2  10   2   10.73    2.81
  -2  10  -2    8.27    1.95
  -2  10  -3   91.41    6.92
  -2  10  -3   99.72    6.96
  -2  10  -3   91.80    7.48
   2  10   3   84.34    7.05
  -2  10  -3   95.74    6.77
   2  10   3   91.31    6.72
  -2  10  -4   25.88    3.47
   2  10   4   23.52    3.67
   2  10   4   26.53    3.53
  -2  10  -4   29.54    3.69
  -2  10  -5   72.69    5.85
   2  10   5   89.89    6.29
  -2  10  -5   81.82    5.88
   2  10   6  229.08   10.36
  -2  10  -6  227.53   11.09
  -2  10  -7   20.39    2.59
  -2  10  -7   19.34    2.73
  -2  10  -8   26.14    2.48
   2  11  -8   22.32    2.46
  -2  11   8   22.87    2.45
   2  11  -7   49.95    4.25
   2  11  -7   38.24    4.01
  -2  11   7   47.65    4.50
  -2  11   7   45.35    4.21
  -2  11   7   46.18    4.33
   2  11  -6  293.05   13.39
   2  11  -6  333.55   15.14
  -2  11   6  342.75   14.99
  -2  11   6  307.61   14.11
  -2  11   6  326.51   14.82
   2  11  -5    2.67    1.17
  -2  11   5    1.20    1.02
  -2  11   5    3.60    1.57
   2  11  -5    2.78    1.45
   2  11  -4  226.38   12.77
  -2  11   4  250.26   12.62
   2  11  -3   33.94    4.55
  -2  11   3   29.40    4.38
  -2  11   3   25.50    3.72
  -2  11   2    9.49    2.50
  -2  11   2   15.09    3.22
   2  11  -2   10.19    2.27
   2  11  -2   16.37    3.24
  -2  11   2    9.22    2.03
   2  11  -2   12.63    2.19
  -2  11   2   14.07    2.52
  -2  11   1  132.01    9.23
   2  11  -1  153.95   10.13
   2  11  -1  126.68    8.72
  -2  11   1  157.43    8.43
   2  11  -1  140.05    8.03
  -2  11   1  125.55    8.30
   2  11   0   44.23    5.38
  -2  11   0   42.65    4.97
   2  11   0   39.41    4.71
  -2  11   0   42.13    4.57
   2  11   0   34.42    3.87
  -2  11  -1   37.69    4.06
  -2  11  -1   39.06    4.77
   2  11   1   34.43    4.55
   2  11   1   37.17    4.03
  -2  11  -1   40.10    4.43
   2  11   1   40.58    4.23
  -2  11  -2   38.40    4.24
  -2  11  -2   34.65    4.52
   2  11   2   36.27    4.21
  -2  11  -3   43.28    4.50
  -2  11  -3   36.50    4.76
   2  11   3   32.96    4.14
  -2  11  -3   36.30    4.10
   2  11   3   37.81    4.21
  -2  11  -4   28.06    3.54
  -2  11  -4   22.05    3.56
  -2  11  -4   21.32    3.00
   2  11   4   23.09    3.19
   2  11   5  158.17    8.26
  -2  11  -5  149.70    9.34
  -2  11  -5  150.40    8.41
  -2  11  -5  140.84    8.15
  -2  11  -5  151.39    8.06
  -2  11  -6    1.19    0.72
   2  11   6    1.60    0.75
  -2  11  -6    1.98    1.03
  -2  11  -6    0.98    0.74
  -2  11  -7  106.04    5.96
  -2  12   8   10.15    1.22
  -2  12   7   53.64    4.05
  -2  12   7   43.84    3.64
   2  12  -6    1.64    0.93
  -2  12   6    0.93    0.79
  -2  12   6    1.15    0.92
  -2  12   5  142.15    8.71
   2  12  -5  136.21    8.75
  -2  12   5  157.36    8.93
  -2  12   4   10.20    2.46
   2  12  -4   13.68    2.76
  -2  12   4    8.48    2.09
  -2  12   3    8.83    2.38
   2  12  -3   13.01    2.74
  -2  12   3    8.45    2.23
  -2  12   3   10.89    2.26
  -2  12   2  109.68    7.03
   2  12  -2  108.17    6.48
   2  12  -2  111.09    8.25
   2  12  -2   97.95    6.86
  -2  12   2  115.78    8.61
  -2  12   2   95.68    6.73
   2  12  -1    2.92    1.11
  -2  12   1    1.69    0.80
   2  12  -1    2.55    1.13
  -2  12   1    2.09    1.26
   2  12  -1    2.15    1.22
  -2  12   1    3.08    1.26
   2  12   0  219.77   10.92
  -2  12   0  238.45   12.78
   2  12   0  219.27   11.94
   2  12   1  112.38    7.21
  -2  12  -1  126.69    8.64
   2  12   1  100.75    6.70
  -2  12  -1  120.85    7.88
  -2  12  -2   35.37    4.49
   2  12   2   30.90    3.62
  -2  12  -2   38.16    4.04
  -2  12  -3  126.62    7.77
  -2  12  -3  130.39    8.56
   2  12   3  123.87    7.41
  -2  12  -3  115.90    7.35
  -2  12  -3  114.15    7.03
  -2  12  -4   21.89    2.92
  -2  12  -4   25.54    3.55
   2  12   4   23.78    2.97
  -2  12  -4   24.38    3.03
  -2  12  -4   23.79    2.90
   2  12   5   58.34    4.21
  -2  12  -5   45.29    4.46
  -2  12  -5   50.41    4.01
  -2  12  -5   52.58    4.24
  -2  12  -6   39.75    3.53
   2  12   6   44.19    3.01
  -2  13   7   30.24    2.25
  -2  13   6  201.25    8.97
  -2  13   5    7.30    1.60
  -2  13   4  236.60   11.35
   2  13  -4  243.42   11.44
  -2  13   4  223.29   10.65
   2  13  -3   25.55    3.42
  -2  13   3   24.60    3.35
  -2  13   3   20.72    3.32
  -2  13   3   18.65    2.63
   2  13  -2    0.59    0.71
  -2  13   2    0.83    0.75
  -2  13   2    0.58    0.62
  -2  13   1   65.10    5.61
   2  13  -1   62.88    4.65
  -2  13   1   77.70    5.71
  -2  13   0   16.36    3.05
  -2  13   0   18.71    3.12
   2  13   0   16.10    2.35
  -2  13   0   17.69    2.80
  -2  13  -1   79.13    6.82
  -2  13  -1   75.93    6.23
   2  13   1   69.16    5.10
  -2  13  -1   79.47    5.93
  -2  13  -2   71.15    6.36
  -2  13  -2   75.66    6.08
   2  13   2   61.88    4.79
  -2  13  -3    1.16    1.05
  -2  13  -3    0.26    0.71
  -2  13  -3    0.41    0.55
  -2  13  -4   25.56    3.10
  -2  13  -4   17.78    2.73
   2  13   4   18.64    2.33
  -2  13  -5   69.34    4.50
  -2  13  -5   81.84    5.10
  -2  14   5  119.68    5.74
  -2  14   5  101.27    5.16
  -2  14   4   33.19    3.16
  -2  14   4   34.34    2.87
  -2  14   3   45.27    3.86
  -2  14   3   34.34    2.94
  -2  14   2   81.81    5.52
  -2  14   1   31.89    3.35
  -2  14   0   69.39    5.58
   2  14   0   63.41    4.21
  -2  14  -1   93.56    6.48
  -2  14  -1  115.14    7.27
   2  14   1  103.92    5.71
  -2  14  -2   25.23    3.03
  -2  14  -2   16.04    2.54
   2  14   2   21.11    2.35
  -2  14  -3  105.69    6.28
  -2  14  -3  129.48    6.85
  -2  14  -4   22.56    2.35
   2  14   4   26.78    2.21
  -2  15   3   14.49    1.55
  -2  15   1   44.56    3.58
  -2  15   0   50.43    3.83
  -2  15  -1   74.63    4.55
   3 -11  -2   11.31    2.33
   3 -11  -1  156.52    9.42
   3 -11   0    2.09    1.13
   3 -10  -4  125.21    8.18
   3 -10  -3    7.99    1.98
   3 -10  -2  856.52   30.22
   3 -10  -1  107.45    7.50
   3 -10   0   96.18    7.12
   3 -10   1  266.03   13.18
   3 -10   2    6.61    1.94
   3  -9  -5    7.95    1.99
   3  -9  -4   70.04    5.91
   3  -9  -3  527.54   20.48
   3  -9  -2   29.16    3.57
   3  -9  -1  158.17    8.97
   3  -9   0   35.95    4.09
   3  -9   1   84.39    6.49
   3  -9   2   34.69    4.29
   3  -8  -6   -0.27    0.66
  -3  -8   6    1.06    0.85
   3  -8  -5   18.66    2.95
  -3  -8   5   21.41    2.86
   3  -8  -4  239.00   11.70
   3  -8  -3   16.32    2.54
   3  -8  -2  981.21   32.35
   3  -8  -1   32.75    3.53
   3  -8   0  211.58   10.45
   3  -8   1  258.18   12.23
   3  -8   3  568.41   22.18
   3  -8   4   53.44    5.42
  -3  -7   7  181.09   10.35
   3  -7  -6  199.81   11.06
  -3  -7   6  233.33   11.32
   3  -7  -5   19.76    2.93
  -3  -7   5   20.47    2.84
   3  -7  -4   80.05    5.93
  -3  -7   4   98.52    5.86
  -3  -7   3  269.85   10.82
   3  -7  -3  290.87   12.18
   3  -7  -2   70.18    4.93
   3  -7  -1  413.57   15.76
   3  -7   0    1.66    0.86
   3  -7   3   81.02    6.23
   3  -7   4   51.40    5.12
   3  -7   5    5.79    1.80
  -3  -6   8   66.05    6.14
  -3  -6   7  131.83    8.64
   3  -6  -6   27.53    3.49
  -3  -6   6   21.42    3.14
   3  -6  -5    2.93    1.15
  -3  -6   5    3.74    1.19
   3  -6  -4  401.77   15.89
  -3  -6   4  424.59   15.59
  -3  -6   3   16.18    2.01
   3  -6  -3   14.47    2.08
  -3  -6   2   98.19    4.70
   3  -6  -2   89.29    5.41
   3  -6  -1    1.65    0.77
   3  -6   0   84.37    5.22
   3  -6   2  108.07    6.49
   3  -6   3  512.51   19.41
   3  -6   4    3.66    1.34
   3  -6   5   62.64    5.69
  -3  -5  11   53.40    3.43
   3  -5 -10    6.71    1.61
  -3  -5  10    6.62    1.66
  -3  -5   9   52.75    4.79
   3  -5  -9   53.28    4.69
  -3  -5   8  253.29   13.33
  -3  -5   8  240.06   12.23
  -3  -5   8  238.97   11.68
  -3  -5   7  158.84    8.92
   3  -5  -7  163.62    8.57
  -3  -5   7  157.47    8.71
  -3  -5   7  157.35    9.59
   3  -5  -7  146.37    8.65
  -3  -5   6  190.51    9.72
   3  -5  -6  208.06   10.60
  -3  -5   6  210.23   10.67
   3  -5  -6  233.10   10.41
   3  -5  -6  224.46    9.98
  -3  -5   5    0.69    0.55
   3  -5  -5    1.88    1.01
  -3  -5   5    2.31    1.04
   3  -5  -5    0.35    0.63
   3  -5  -5    1.35    0.73
   3  -5  -4  315.15   12.56
   3  -5  -4  329.18   11.89
  -3  -5   4  291.17   11.55
   3  -5  -3  229.02    9.66
   3  -5  -3  237.51    8.81
  -3  -5   3  222.13    8.89
   3  -5  -2   56.15    3.87
   3  -5  -2   60.09    3.20
  -3  -5   2   64.05    3.69
   3  -5  -1  462.91   14.83
   3  -5  -1  517.28   16.65
  -3  -5   0  118.95    4.99
   3  -5   0  123.81    5.10
   3  -5   1   50.95    2.99
   3  -5   1   53.87    3.81
  -3  -5  -1   50.23    3.05
   3  -5   2  337.71   11.88
   3  -5   2  363.16   13.44
  -3  -5  -2  329.38   12.02
   3  -5   3    4.11    1.08
   3  -5   3    4.40    1.28
  -3  -5  -3    3.57    1.09
   3  -5   4  127.60    7.76
  -3  -5  -4  139.76    7.28
  -3  -5  -4  134.05    7.21
   3  -5   4  140.13    7.06
   3  -5   5    2.18    0.95
  -3  -5  -5   -0.22    1.94
  -3  -5  -5    0.43    1.37
   3  -5   5    3.10    1.28
   3  -5   5   -0.40    2.21
   3  -5   6  214.39   11.53
  -3  -5  -6  248.37   11.41
   3  -5   6  240.04   10.81
  -3  -5  -7  100.72    6.66
   3  -5   7   92.37    5.98
  -3  -5  -8  268.15   11.47
   3  -5   8  267.49   10.76
   3  -4 -11   95.99    5.50
  -3  -4  11   90.28    5.26
   3  -4 -10   49.19    4.47
  -3  -4  10   43.42    4.22
  -3  -4   9   81.63    7.04
   3  -4  -9   88.47    6.38
  -3  -4   9   77.17    6.14
  -3  -4   8  108.22    7.70
  -3  -4   8  108.20    7.44
   3  -4  -8  111.71    7.33
   3  -4  -8  122.36    8.15
  -3  -4   7   31.46    3.85
   3  -4  -7   37.94    3.96
  -3  -4   7   35.18    4.03
   3  -4  -7   39.21    4.24
  -3  -4   7   36.44    4.30
   3  -4  -6    0.20    0.54
  -3  -4   6    0.22    0.45
   3  -4  -6    0.22    0.65
  -3  -4   6    0.25    0.52
   3  -4  -5   90.29    5.48
  -3  -4   5   81.56    5.33
   3  -4  -5   97.01    5.78
   3  -4  -5   94.82    5.88
   3  -4  -4  228.42    9.58
  -3  -4   4  230.08    9.62
   3  -4  -4  246.66   10.14
   3  -4  -4  237.35    9.73
  -3  -4   3   19.83    2.11
   3  -4  -3   15.90    1.96
   3  -4  -3   14.92    1.80
  -3  -4   2  610.49   19.93
   3  -4  -2  593.10   19.91
   3  -4  -2  658.32   19.46
   3  -4  -1  113.67    4.82
   3  -4   0  136.79    6.10
   3  -4   0  128.99    5.31
   3  -4   1  373.26   12.67
  -3  -4  -1  391.65   12.94
   3  -4   1  400.08   13.66
   3  -4   2  151.22    6.61
  -3  -4  -2  160.08    6.86
   3  -4   2  165.32    7.37
   3  -4   3  433.14   15.30
   3  -4   3  425.36   15.85
  -3  -4  -3  461.17   15.72
  -3  -4  -4    1.49    0.87
   3  -4   4    2.25    0.98
   3  -4   4    2.53    1.02
   3  -4   5  150.04    8.04
   3  -4   5  147.50    8.03
  -3  -4  -5  150.42    8.34
  -3  -4  -5  157.92    8.41
  -3  -4  -6   32.57    3.75
   3  -4   6   30.07    3.68
   3  -4   6   29.19    3.52
   3  -4   6   35.58    3.79
  -3  -4  -6   29.80    3.81
  -3  -4  -7   52.43    4.95
   3  -4   7   47.64    4.41
  -3  -4  -8   83.51    5.99
   3  -4   8   88.00    5.67
   3  -4   9   72.96    4.35
  -3  -3  12   20.65    1.84
  -3  -3  11   40.25    3.54
   3  -3 -11   42.30    3.77
  -3  -3  10   39.81    4.14
   3  -3 -10   41.47    4.23
  -3  -3   9  132.50    8.34
  -3  -3   9  113.98    8.34
   3  -3  -9  148.20    8.54
   3  -3  -9  126.41    8.70
  -3  -3   9  116.29    8.67
   3  -3  -8  215.69   11.15
  -3  -3   8  229.30   11.90
   3  -3  -8  223.29   11.87
  -3  -3   8  240.93   12.56
  -3  -3   8  221.36   11.57
  -3  -3   7  190.40   10.20
   3  -3  -7  196.36   10.28
   3  -3  -7  196.43    9.92
  -3  -3   7  185.98   10.27
   3  -3  -6  713.66   23.34
  -3  -3   6  688.66   23.60
  -3  -3   5  421.34   15.96
   3  -3  -5  425.47   16.03
   3  -3  -5  429.59   15.82
   3  -3  -5  466.16   16.56
   3  -3  -4  163.10    7.49
  -3  -3   4  166.68    7.53
   3  -3  -4  158.55    7.49
   3  -3  -4  153.29    7.41
  -3  -3   3  387.37   14.01
   3  -3  -3  406.20   14.07
   3  -3  -3  415.21   14.11
   3  -3  -2    8.40    1.23
   3  -3  -1  319.82   10.88
   3  -3  -1  301.05   10.32
   3  -3  -1  313.97   10.45
   3  -3   0   27.47    1.96
   3  -3   0   32.89    2.20
   3  -3   0   26.37    2.14
  -3  -3  -1  251.14    9.19
   3  -3   1  256.87    9.42
   3  -3   1  262.87    9.12
  -3  -3  -2  942.83   28.09
   3  -3   2  867.15   28.04
   3  -3   2  944.07   27.89
  -3  -3  -3   76.92    4.71
   3  -3   3   86.90    4.80
  -3  -3  -4  281.64   11.53
   3  -3   4  283.04   11.34
   3  -3   4  256.64   11.23
   3  -3   5   11.96    2.10
  -3  -3  -5   10.80    2.08
  -3  -3  -5   11.41    2.11
   3  -3   5   13.40    2.27
   3  -3   6   65.35    5.42
  -3  -3  -6   74.12    6.02
  -3  -3  -6   70.41    5.66
   3  -3   6   72.46    5.76
  -3  -3  -7   65.67    5.64
   3  -3   7   62.04    5.25
  -3  -3  -8  344.49   14.72
   3  -3   8  336.05   14.05
  -3  -3  -9   51.87    4.28
   3  -3   9   48.37    3.80
  -3  -2  12    6.74    1.35
  -3  -2  11    3.74    1.21
   3  -2 -11    3.15    1.19
  -3  -2  10   27.12    3.51
   3  -2 -10   26.28    3.40
  -3  -2   9   41.42    4.57
   3  -2  -9   37.84    4.32
  -3  -2   9   35.02    4.46
   3  -2  -9   38.38    4.65
  -3  -2   9   32.40    4.31
   3  -2  -8   46.34    4.62
  -3  -2   8   47.07    4.99
   3  -2  -8   44.09    4.82
  -3  -2   8   47.78    5.05
  -3  -2   8   45.28    4.84
   3  -2  -7   79.10    6.07
  -3  -2   7   83.51    6.26
   3  -2  -7   76.57    5.71
   3  -2  -6   77.75    5.49
   3  -2  -6   72.67    5.20
  -3  -2   6   80.30    5.59
   3  -2  -5    2.90    1.03
  -3  -2   5    2.33    0.95
   3  -2  -5    3.79    1.15
  -3  -2   4  448.76   15.78
   3  -2  -4  468.11   16.03
   3  -2  -4  431.32   15.58
  -3  -2   3   46.51    3.23
   3  -2  -3   40.19    3.11
   3  -2  -2 1201.27   35.31
   3  -2  -1  199.66    7.51
   3  -2  -1  221.49    7.53
   3  -2  -1  208.68    7.66
   3  -2   0  710.97   21.44
   3  -2   0  704.11   21.63
   3  -2   0  740.12   21.71
   3  -2   1  849.22   25.92
   3  -2   1  892.81   25.99
   3  -2   2   81.19    4.21
   3  -2   2   81.99    4.07
  -3  -2  -2   73.53    4.15
  -3  -2  -3  523.84   17.42
   3  -2   3  495.68   17.08
  -3  -2  -4  127.91    6.80
   3  -2   4  121.78    6.53
  -3  -2  -5   58.32    4.87
   3  -2   5   60.55    4.78
   3  -2   5   69.76    5.11
  -3  -2  -6   30.93    3.70
  -3  -2  -6   31.35    3.87
   3  -2   6   31.21    3.67
   3  -2   6   26.30    3.41
   3  -2   7   12.24    2.59
  -3  -2  -7   14.06    2.61
  -3  -2  -7   14.27    2.84
   3  -2   7   12.35    2.46
   3  -2   8  148.47    8.51
  -3  -2  -8  163.68    9.11
   3  -2   9   65.78    4.80
  -3  -2  -9   71.56    5.24
   3  -2  10    0.28    0.37
   3  -1 -12    1.29    0.76
  -3  -1  12    1.73    0.77
   3  -1 -11   38.02    3.70
  -3  -1  11   38.40    3.63
   3  -1 -10    2.60    1.29
  -3  -1  10    5.18    1.62
   3  -1  -9  224.50   12.41
  -3  -1   9  245.44   12.26
  -3  -1   9  242.24   11.16
  -3  -1   9  246.79   12.69
  -3  -1   9  204.81   11.87
   3  -1  -9  244.29   12.01
   3  -1  -8  323.70   14.22
  -3  -1   8  315.64   14.61
  -3  -1   8  323.16   13.64
  -3  -1   8  325.16   14.94
   3  -1  -8  294.40   14.38
  -3  -1   8  307.93   14.60
  -3  -1   7    6.81    1.87
   3  -1  -7    8.69    2.05
   3  -1  -7    8.18    1.83
  -3  -1   7    6.22    1.54
  -3  -1   6  439.51   16.38
   3  -1  -6  385.29   15.76
   3  -1  -6  409.93   15.67
  -3  -1   5  333.53   12.89
   3  -1  -5  317.00   12.79
   3  -1  -5  326.47   12.68
   3  -1  -4   19.88    2.30
  -3  -1   4   13.82    1.88
   3  -1  -3 1768.49   52.32
  -3  -1   3 1821.20   52.12
   3  -1  -2    1.20    0.55
   3  -1  -2    1.81    0.76
   3  -1  -1   81.62    3.59
   3  -1  -1   74.67    3.50
   3  -1  -1   74.53    3.65
   3  -1   0   41.05    2.30
   3  -1   0   41.74    2.50
   3  -1   0   38.72    2.32
   3  -1   1  194.43    7.12
   3  -1   1  186.46    6.76
   3  -1   2  546.09   17.67
  -3  -1  -2  600.79   18.64
   3  -1   2  606.29   18.47
  -3  -1  -3    2.49    0.87
   3  -1   3    1.30    0.70
  -3  -1  -4  461.40   16.40
   3  -1   4  432.98   15.96
   3  -1   5  201.50    9.68
   3  -1   5  198.79    9.51
  -3  -1  -5  187.79    9.49
  -3  -1  -6   56.33    4.98
   3  -1   6   50.92    4.82
  -3  -1  -6   49.66    4.86
   3  -1   6   48.55    4.64
  -3  -1  -7   18.86    3.05
   3  -1   7   16.43    2.96
  -3  -1  -7   15.97    2.79
   3  -1   7   15.54    2.72
   3  -1   8  207.19   10.43
  -3  -1  -8  198.89   10.51
  -3  -1  -9   12.81    2.19
   3  -1   9   10.00    1.90
   3  -1  10  120.56    5.54
  -3   0  12    2.10    1.00
   3   0 -12    0.79    1.26
  -3   0  11    1.95    1.15
   3   0 -11    2.68    1.14
  -3   0  11    3.25    0.99
  -3   0  10  167.93    8.86
   3   0 -10  186.78    9.79
  -3   0  10  176.25    9.63
   3   0  -9  277.11   13.13
  -3   0   9  275.82   12.60
   3   0  -9  248.95   13.33
  -3   0   9  240.30   12.89
  -3   0   9  280.71   13.36
   3   0  -8   41.77    4.35
  -3   0   8   41.28    4.20
  -3   0   8   46.35    4.93
   3   0  -8   42.53    4.63
  -3   0   8   38.72    4.41
  -3   0   8   38.55    4.61
  -3   0   7  142.52    8.27
  -3   0   7  129.39    7.69
   3   0  -7  118.79    7.37
   3   0  -6   67.50    4.88
   3   0  -6   57.81    4.55
  -3   0   6   65.86    4.95
   3   0  -5    2.52    0.93
   3   0  -5    3.70    1.20
   3   0  -5    3.17    0.98
  -3   0   5    2.43    0.96
   3   0  -4   48.57    3.68
  -3   0   4   49.98    3.57
  -3   0   3    2.82    0.85
   3   0  -3    4.69    0.93
   3   0  -3    3.02    1.11
   3   0  -2 9999.00  273.98
   3   0  -2 9969.06  274.67
   3   0  -1  549.24   16.94
   3   0  -1  571.04   17.22
   3   0  -1  587.60   17.52
   3   0   0  409.44   12.51
   3   0   0  370.15   12.53
   3   0   0  396.51   11.95
   3   0   1 1726.18   48.64
   3   0   1 1693.18   47.79
   3   0   2    6.07    0.83
   3   0   2    7.79    1.21
  -3   0  -2    5.76    1.08
   3   0   3 1034.14   31.69
  -3   0  -3 1049.03   31.90
   3   0   4  110.44    5.97
  -3   0  -4   98.78    5.85
   3   0   5  156.19    8.16
   3   0   5  146.32    8.09
  -3   0  -5  165.80    8.50
   3   0   6  452.76   17.95
  -3   0  -6  478.13   18.47
   3   0   6  453.81   18.09
  -3   0  -6  451.47   18.08
  -3   0  -7    7.67    1.96
   3   0   7    7.12    2.23
   3   0   7   10.33    2.19
  -3   0  -7    7.51    2.04
  -3   0  -8  101.46    7.06
   3   0   8  109.19    7.13
  -3   0  -9   47.04    4.29
   3   0   9   50.99    4.28
   3   0  10   28.68    2.43
   3   1 -12    1.66    0.80
  -3   1  12    1.36    0.73
  -3   1  11   30.90    3.07
  -3   1  10    3.89    1.35
  -3   1   9  248.04   11.52
  -3   1   9  229.30   12.06
  -3   1   8  311.22   14.57
  -3   1   8  281.93   13.77
  -3   1   8  327.85   14.93
  -3   1   8  308.05   14.09
   3   1  -7    6.34    1.61
  -3   1   7    4.93    1.63
   3   1  -7    8.34    1.84
   3   1  -6  388.00   15.16
   3   1  -5  302.52   11.63
   3   1  -5  262.17   11.22
   3   1  -2    1.89    0.56
   3   1  -1   84.68    3.49
   3   1   0   37.04    1.72
   3   1   1  178.15    5.43
   3   1   2  487.60   14.11
  -3   1  -5  166.28    8.28
   3   1   5  185.35    9.11
  -3   1  -7   14.71    2.72
   3   1   7   15.88    2.86
   3   1  10  116.00    5.38
  -3   2  12    5.24    1.22
  -3   2  11    5.57    1.31
  -3   2  11    2.36    1.10
   3   2 -11    4.49    1.33
  -3   2  10   26.50    3.35
   3   2 -10   27.23    3.47
  -3   2  10   30.42    3.62
  -3   2   9   41.05    4.39
  -3   2   9   49.50    4.98
   3   2  -9   37.06    4.57
   3   2  -9   33.77    4.09
  -3   2   9   35.76    4.44
  -3   2   8   44.41    4.84
  -3   2   8   51.04    4.95
  -3   2   8   45.14    4.78
  -3   2   8   41.87    4.31
   3   2  -8   43.95    4.84
   3   2  -8   43.48    4.56
   3   2  -8   37.88    4.17
   3   2  -8   47.76    4.67
   3   2  -7   69.73    5.64
   3   2  -7   76.63    5.65
   3   2  -7   71.90    5.77
   3   2  -7   87.52    6.10
  -3   2   7   74.68    5.90
  -3   2   7   74.69    5.88
   3   2  -6   72.24    5.13
   3   2  -6   79.15    5.42
   3   2  -6   66.74    5.09
  -3   2   6   68.29    5.16
   3   2  -5    1.89    0.85
   3   2  -5    3.46    1.18
   3   2  -5    2.32    0.94
  -3   2   5    3.33    1.12
   3   2  -4  418.46   11.09
   3   2  -4  427.52   11.05
  -3   2   4  443.32   10.98
  -3   2   3   44.40    3.09
   3   2  -3   41.38    3.12
   3   2  -2 1158.32   34.22
   3   2  -1  213.88    7.53
   3   2  -1  212.16    7.68
   3   2   0  708.15   21.45
   3   2   0  718.98   21.33
   3   2   1  881.12   26.19
   3   2   2   75.31    4.01
  -3   2  -2   75.41    4.16
   3   2   3  489.35   16.67
  -3   2  -3  495.58   16.91
   3   2   4  117.24    6.34
   3   2   4  117.11    6.56
  -3   2  -4  116.99    6.49
  -3   2  -5   58.09    4.56
   3   2   5   58.11    4.63
  -3   2  -5   64.23    4.96
   3   2   5   58.04    4.71
   3   2   6   30.14    3.66
  -3   2  -6   30.31    3.24
  -3   2  -6   30.64    3.65
  -3   2  -6   27.55    3.57
   3   2   6   26.08    3.42
   3   2   7    8.95    2.20
   3   2   7   14.16    2.57
  -3   2  -7   11.32    2.46
  -3   2  -7   11.83    2.38
   3   2   8  137.89    8.10
  -3   2  -8  144.89    8.51
   3   2   9   66.48    4.74
  -3   2  -9   64.45    5.00
   3   2  10    0.55    0.41
  -3   3  12   18.16    1.66
  -3   3  11   42.19    3.53
   3   3 -11   42.88    3.73
  -3   3  11   39.36    3.38
   3   3 -11   30.94    3.06
  -3   3  10   39.26    3.98
   3   3 -10   39.56    4.29
   3   3 -10   33.13    3.84
  -3   3  10   27.04    3.42
  -3   3   9  126.72    8.14
  -3   3   9  137.53    8.42
   3   3  -9  128.35    8.16
   3   3  -9  118.33    8.55
   3   3  -9  143.05    8.73
   3   3  -9  141.02    8.41
  -3   3   9  122.22    8.54
  -3   3   8  217.21   10.98
  -3   3   8  220.30   11.36
  -3   3   8  212.30   11.01
   3   3  -8  197.32   10.44
   3   3  -8  184.51   10.42
   3   3  -8  193.44   10.91
   3   3  -8  179.75   10.41
   3   3  -7  162.81    9.41
   3   3  -7  175.38    9.28
  -3   3   7  176.92    9.68
   3   3  -7  171.62    9.59
   3   3  -7  183.21    9.66
  -3   3   7  181.33    9.91
  -3   3   7  192.81    9.97
  -3   3   6  647.11   23.11
  -3   3   6  687.55   22.78
   3   3  -6  649.16   22.29
   3   3  -6  650.37   22.64
  -3   3   6  615.43   22.55
   3   3  -5  402.36   14.89
   3   3  -5  395.48   15.03
   3   3  -5  385.14   15.00
  -3   3   5  400.49   14.90
   3   3  -4  151.87    7.41
   3   3  -4  158.53    7.42
  -3   3   4  164.88    7.38
   3   3  -4  160.57    7.58
   3   3  -3  376.79   13.42
  -3   3   3  384.76   13.38
   3   3  -2    8.72    1.27
  -3   3   2   10.24    1.39
   3   3  -1  296.32    9.90
   3   3  -1  288.31    9.86
   3   3   0   26.53    1.91
   3   3   0   25.84    1.92
   3   3   1  249.41    8.81
  -3   3  -1  243.73    8.95
   3   3   2  881.67   27.12
  -3   3  -2  909.56   27.46
   3   3   3   77.38    4.51
  -3   3  -3   71.36    4.53
  -3   3  -3   76.28    4.64
   3   3   4  278.77   11.08
  -3   3  -4  265.52   11.46
  -3   3  -4  257.06   11.09
   3   3   4  253.22   11.02
  -3   3  -5   11.51    2.16
   3   3   5   10.86    2.04
  -3   3  -5   12.70    2.16
   3   3   5   15.61    2.41
  -3   3  -5    7.93    1.79
  -3   3  -6   66.53    5.74
  -3   3  -6   66.73    5.19
   3   3   6   59.84    5.36
   3   3   6   67.86    5.39
  -3   3  -6   65.41    5.42
  -3   3  -7   54.53    4.56
  -3   3  -7   58.09    5.27
   3   3   7   68.81    5.47
  -3   3  -8  331.35   14.46
   3   3   8  334.51   13.88
  -3   3  -9   51.40    4.33
   3   3   9   55.92    4.06
  -3   3 -10   39.08    2.85
  -3   4  11   81.66    4.76
  -3   4  11   90.10    5.14
   3   4 -11   75.45    4.91
  -3   4  11   85.05    5.46
   3   4 -11   80.32    5.06
  -3   4  10   35.18    3.69
   3   4 -10   39.42    4.10
  -3   4  10   45.64    4.23
   3   4 -10   40.03    4.33
  -3   4   9   78.65    6.03
   3   4  -9   83.27    6.18
   3   4  -9   88.23    6.69
  -3   4   9   82.70    6.38
   3   4  -9   75.07    6.20
   3   4  -9   83.41    6.85
  -3   4   8  107.79    7.38
   3   4  -8  115.91    7.45
   3   4  -8  116.65    7.86
   3   4  -8  107.83    7.75
   3   4  -8  122.23    8.05
  -3   4   8  110.49    7.66
  -3   4   8  116.76    7.88
   3   4  -7   31.24    3.85
  -3   4   7   43.82    4.59
  -3   4   7   37.06    4.09
  -3   4   7   33.75    3.93
   3   4  -7   38.72    4.17
   3   4  -7   31.37    3.67
   3   4  -7   35.03    4.02
   3   4  -6   -0.24    0.50
  -3   4   6    1.06    0.77
   3   4  -6   -0.23    0.88
   3   4  -6   -0.22    0.76
   3   4  -6   -0.21    0.55
  -3   4   5   92.59    5.43
   3   4  -5   77.78    5.27
   3   4  -5   85.34    5.32
  -3   4   5   75.81    4.83
   3   4  -4  227.33    9.48
  -3   4   4  226.34    9.23
   3   4  -4  214.63    9.56
   3   4  -4  218.57    9.28
   3   4  -3   15.88    1.85
  -3   4   3   16.29    1.89
   3   4  -3   18.46    2.18
  -3   4   3   13.99    2.00
  -3   4   3   18.08    1.79
   3   4  -2  566.56   18.27
  -3   4   2  609.90   18.76
   3   4  -1  122.78    5.06
   3   4   0  122.05    5.06
   3   4   1  359.97   11.99
  -3   4  -1  359.57   12.20
   3   4   2  144.34    6.29
  -3   4  -2  149.01    6.56
  -3   4  -3  383.72   14.79
  -3   4  -3  415.91   14.68
  -3   4  -3  388.36   13.69
   3   4   3  423.44   14.39
  -3   4  -4    2.26    1.06
  -3   4  -4    2.53    0.93
   3   4   4    2.70    0.99
   3   4   4    2.07    1.00
  -3   4  -4    2.62    1.05
  -3   4  -5  131.39    7.77
  -3   4  -5  133.03    7.77
   3   4   5  137.80    7.66
  -3   4  -5  149.00    8.33
   3   4   5  136.77    7.67
  -3   4  -6   24.93    3.58
  -3   4  -6   31.51    3.77
  -3   4  -6   28.81    3.49
   3   4   6   29.99    3.82
   3   4   6   30.49    3.59
  -3   4  -7   50.82    4.86
   3   4   7   48.76    4.52
  -3   4  -7   43.00    4.16
  -3   4  -8   82.32    6.05
  -3   4  -8   88.38    5.87
   3   4   8   88.15    5.70
  -3   4  -9   79.69    5.14
   3   4   9   78.96    4.56
   3   5 -11   49.00    3.67
  -3   5  11   57.52    4.17
   3   5 -10    6.30    1.75
  -3   5  10    5.64    1.53
   3   5 -10    5.46    1.49
  -3   5  10    7.53    1.77
  -3   5  10    5.66    1.52
  -3   5   9   44.64    4.30
   3   5  -9   55.64    4.77
   3   5  -9   57.72    5.35
   3   5  -9   52.10    5.32
   3   5  -9   64.33    5.60
  -3   5   9   53.11    4.97
   3   5  -8  244.11   11.40
   3   5  -8  250.02   12.14
  -3   5   8  238.22   11.22
  -3   5   8  235.54   11.69
   3   5  -8  220.34   11.86
   3   5  -8  243.91   12.73
   3   5  -8  222.84   12.06
   3   5  -7  149.38    9.02
  -3   5   7  133.79    8.35
  -3   5   7  153.45    8.53
  -3   5   7  147.72    8.30
   3   5  -7  138.74    8.40
   3   5  -7  159.16    8.45
   3   5  -7  153.20    8.92
  -3   5   6  198.16   10.06
  -3   5   6  210.21   10.68
  -3   5   6  202.39    9.58
  -3   5   6  200.49    9.64
   3   5  -6  180.05    9.42
   3   5  -6  200.06    9.52
   3   5  -6  203.07   10.41
  -3   5   6  179.62   10.06
  -3   5   5    1.34    0.72
  -3   5   5    3.17    1.21
  -3   5   5    1.48    0.74
   3   5  -5    0.87    0.75
   3   5  -5    0.23    0.61
  -3   5   5    1.11    0.76
   3   5  -5   -0.21    0.77
   3   5  -5    0.73    0.63
   3   5  -4  291.16   11.20
  -3   5   4  288.24   11.01
   3   5  -4  288.42   11.13
  -3   5   4  301.41   12.43
  -3   5   4  280.33   11.78
   3   5  -4  274.07   11.70
   3   5  -3  206.92    8.27
  -3   5   3  209.74    8.31
  -3   5   3  219.24    8.52
  -3   5   3  218.88    9.70
   3   5  -3  210.59    9.24
   3   5  -2   59.75    3.17
  -3   5   2   51.40    3.24
  -3   5   2   53.02    4.04
  -3   5   2   58.85    3.87
   3   5  -1  473.17   14.39
  -3   5   1  427.99   16.12
  -3   5   0  115.42    4.90
   3   5   0  113.40    4.89
   3   5   1   45.99    2.83
  -3   5  -1   48.16    2.98
  -3   5  -2  311.88   11.31
  -3   5  -2  315.70   12.57
   3   5   2  311.57   11.03
  -3   5  -2  299.78   11.62
  -3   5  -3    3.64    1.04
  -3   5  -3    5.21    1.11
  -3   5  -3    3.75    1.28
   3   5   3    3.94    1.06
  -3   5  -3    4.20    1.39
  -3   5  -4  131.94    6.97
   3   5   4  111.92    6.51
  -3   5  -4  114.78    6.67
  -3   5  -4  111.90    6.62
  -3   5  -4  134.14    7.75
   3   5   4  121.49    6.52
  -3   5  -5    3.16    1.24
  -3   5  -5    0.22    1.62
  -3   5  -5    4.67    1.50
   3   5   5   -1.62    2.32
  -3   5  -5   -0.45    1.92
   3   5   5    3.22    1.14
  -3   5  -6  216.59   11.33
  -3   5  -6  225.45   11.08
   3   5   6  234.70   11.00
  -3   5  -6  235.15   11.41
   3   5   6  220.09   10.49
  -3   5  -7   94.53    6.62
  -3   5  -7   96.88    6.51
   3   5   7   99.69    6.24
  -3   5  -8  251.96   11.35
  -3   5  -8  263.98   10.99
  -3   5  -8  259.37   11.51
   3   5   8  275.26   10.81
  -3   5  -9    2.19    0.82
  -3   6  11   28.28    2.60
  -3   6  11   26.80    2.41
  -3   6  10   40.78    3.87
   3   6 -10   36.54    3.83
  -3   6  10   37.97    3.68
  -3   6   9    3.92    1.55
  -3   6   9    3.74    1.41
   3   6  -9    4.51    1.59
   3   6  -9    3.29    1.10
   3   6  -9    3.89    1.48
  -3   6   9    2.53    1.11
   3   6  -8   61.88    5.82
   3   6  -8   66.45    5.93
  -3   6   8   48.92    4.35
  -3   6   8   54.40    4.97
   3   6  -8   49.89    5.14
  -3   6   8   60.33    5.48
   3   6  -8   61.37    4.81
  -3   6   8   60.83    5.66
  -3   6   7  134.33    8.52
  -3   6   7  113.75    7.77
   3   6  -7  152.14    9.14
   3   6  -7  129.93    8.85
  -3   6   7  137.04    8.68
   3   6  -7  125.88    7.32
   3   6  -6   27.22    3.63
   3   6  -6   26.50    3.50
  -3   6   6   21.86    3.16
  -3   6   6   21.38    2.69
  -3   6   6   23.00    3.35
   3   6  -6   25.69    3.07
  -3   6   6   30.34    3.79
   3   6  -6   21.81    2.69
  -3   6   6   25.51    3.40
   3   6  -6   25.72    3.36
  -3   6   5    3.07    1.23
  -3   6   5    4.01    1.08
  -3   6   5    3.27    1.29
  -3   6   5    4.81    1.37
  -3   6   5    3.11    1.19
  -3   6   5    4.00    1.41
   3   6  -5    2.56    1.16
   3   6  -5    2.88    0.96
   3   6  -4  384.78   13.91
  -3   6   4  394.22   13.75
  -3   6   4  399.40   16.01
  -3   6   4  439.86   16.08
   3   6  -4  399.70   15.59
   3   6  -4  389.49   15.38
  -3   6   3   13.41    2.26
  -3   6   3   11.81    1.70
  -3   6   3   14.58    2.23
   3   6  -3   10.47    1.83
   3   6  -3   11.58    1.44
  -3   6   3   14.99    2.15
  -3   6   3   14.14    1.56
   3   6  -2   84.74    5.23
   3   6  -2   82.36    3.72
  -3   6   2   84.82    5.61
  -3   6   2   76.36    3.82
  -3   6   1    0.81    0.39
  -3   6   1    1.47    0.83
  -3   6   0   66.43    3.32
  -3   6   0   71.40    4.80
  -3   6  -1   96.73    5.97
  -3   6  -1   90.99    4.41
  -3   6  -1   98.39    5.65
  -3   6  -1   96.67    5.88
   3   6   1   96.77    4.43
  -3   6  -2   85.37    5.64
   3   6   2   84.56    5.53
  -3   6  -2   82.08    4.55
  -3   6  -2  100.90    5.61
  -3   6  -2   90.21    5.86
   3   6   2   84.79    4.38
  -3   6  -2   85.48    5.69
  -3   6  -3  476.27   17.20
   3   6   3  405.58   16.32
  -3   6  -3  431.41   15.39
   3   6   3  432.51   14.98
  -3   6  -3  439.78   15.72
  -3   6  -3  447.70   17.37
  -3   6  -4    2.61    1.05
  -3   6  -4    3.25    1.04
   3   6   4    0.66    0.60
  -3   6  -4    2.02    1.14
  -3   6  -4    2.52    0.97
  -3   6  -4    1.79    0.98
   3   6   4    2.69    1.01
  -3   6  -5   52.41    4.81
   3   6   5   50.53    4.19
  -3   6  -5   49.75    4.25
  -3   6  -5   53.31    4.52
  -3   6  -5   52.73    4.98
  -3   6  -6    7.33    1.76
  -3   6  -6    8.69    2.02
   3   6   6    7.49    1.72
   3   6   6    7.81    1.66
  -3   6  -7   23.55    3.06
  -3   6  -7   20.98    2.79
  -3   6  -8   78.42    5.09
  -3   6  -8   87.92    5.63
  -3   6  -8   72.01    5.27
  -3   7  10   16.66    2.30
   3   7 -10   16.40    2.38
  -3   7  10   16.63    2.25
   3   7  -9   54.63    5.03
  -3   7   9   48.94    4.79
  -3   7   9   57.09    4.81
   3   7  -9   64.33    5.52
  -3   7   9   56.10    4.92
  -3   7   8  112.30    7.65
  -3   7   8  103.77    7.13
  -3   7   8   89.97    7.46
  -3   7   8  100.44    6.93
   3   7  -8  105.13    7.75
  -3   7   7  182.61   10.23
  -3   7   7  204.49   11.07
   3   7  -7  197.03   10.70
  -3   7   7  169.07   10.00
   3   7  -7  184.05   10.89
   3   7  -7  206.67   11.17
  -3   7   6  242.39   11.79
  -3   7   6  214.80   11.32
  -3   7   6  257.46   12.47
   3   7  -6  212.48   11.29
  -3   7   6  236.82   11.93
   3   7  -6  214.02   11.56
  -3   7   5   21.40    3.07
  -3   7   5   17.04    2.77
  -3   7   5   17.73    2.75
  -3   7   5   22.16    3.24
   3   7  -5   19.74    2.94
   3   7  -5   19.82    3.10
  -3   7   5   24.33    3.36
  -3   7   4   86.18    6.48
  -3   7   4   76.81    5.71
  -3   7   4   77.09    5.87
  -3   7   4   77.86    5.95
  -3   7   4   80.56    6.07
   3   7  -4   73.51    5.24
   3   7  -4   86.81    6.04
   3   7  -4   87.87    6.17
   3   7  -4   81.71    5.78
  -3   7   3  274.15   12.54
  -3   7   3  261.24   11.23
  -3   7   3  241.10   10.21
  -3   7   3  244.84   11.68
  -3   7   3  256.53   11.80
   3   7  -3  242.65   10.97
  -3   7   3  250.77   11.86
   3   7  -3  244.30   11.07
  -3   7   3  244.38   11.89
   3   7  -3  270.11   11.33
  -3   7   2   67.15    5.09
  -3   7   2   57.80    4.99
  -3   7   2   66.34    4.72
  -3   7   1  377.53   14.80
  -3   7   1  373.85   14.91
  -3   7   1  366.87   14.81
  -3   7   1  342.26   13.66
  -3   7   0    1.71    0.82
  -3   7   0    0.94    0.75
  -3   7   0    2.88    1.02
  -3   7  -1   11.13    2.04
  -3   7  -1   10.17    1.93
   3   7   1   12.83    2.11
  -3   7  -1   11.67    2.12
  -3   7  -1   11.27    2.12
  -3   7  -2  423.38   16.08
  -3   7  -2  376.82   15.62
  -3   7  -2  398.01   16.44
  -3   7  -2  381.25   15.05
   3   7   2  398.51   15.62
  -3   7  -2  396.53   15.96
   3   7   2  383.64   16.15
  -3   7  -3   65.79    5.31
  -3   7  -3   66.01    5.51
   3   7   3   65.41    5.19
  -3   7  -3   69.83    5.37
   3   7   3   56.72    5.46
  -3   7  -4   43.36    4.49
  -3   7  -4   47.02    4.67
  -3   7  -4   44.46    4.59
  -3   7  -4   46.43    4.38
   3   7   4   43.40    4.32
  -3   7  -5    4.51    1.48
  -3   7  -5    4.23    1.43
  -3   7  -5    3.67    1.44
   3   7   5    6.22    1.63
  -3   7  -5    4.20    1.28
  -3   7  -6   70.65    5.79
  -3   7  -6   65.90    5.62
  -3   7  -7   50.13    4.50
  -3   7  -7   50.06    4.47
  -3   7  -8  138.02    7.20
  -3   7  -8  169.85    8.01
  -3   8  10   49.84    3.75
   3   8 -10   55.23    4.04
  -3   8  10   47.69    3.40
   3   8  -9   66.71    5.31
  -3   8   9   59.84    4.81
  -3   8   9   56.71    4.41
  -3   8   8  205.21   10.40
   3   8  -8  225.60   11.82
  -3   8   8  217.38   10.79
   3   8  -8  219.70   11.40
  -3   8   8  231.55   11.50
  -3   8   8  214.30   11.75
  -3   8   7   91.96    7.59
   3   8  -7   94.62    7.29
  -3   8   7   74.45    6.24
  -3   8   7   78.40    6.06
   3   8  -7   87.43    6.72
  -3   8   7   91.15    6.98
  -3   8   6    1.36    0.98
   3   8  -6    0.87    0.86
  -3   8   6    1.24    0.99
  -3   8   6    1.05    0.84
  -3   8   6    1.24    0.98
  -3   8   5   17.61    2.75
  -3   8   5   19.64    2.98
  -3   8   5   18.88    2.89
  -3   8   5   17.97    3.09
   3   8  -5   18.12    3.03
   3   8  -5   20.19    3.14
   3   8  -5   18.39    2.93
  -3   8   5   15.99    2.90
   3   8  -4  233.06   11.35
   3   8  -4  237.65   11.54
  -3   8   4  223.21   11.92
  -3   8   4  231.47   10.92
  -3   8   4  233.21   11.43
  -3   8   4  241.30   11.84
  -3   8   4  235.57   11.89
   3   8  -4  225.46   11.08
   3   8  -4  218.84   10.51
   3   8  -3   11.93    2.08
   3   8  -3   12.59    2.17
  -3   8   3   11.47    2.52
  -3   8   3   12.40    2.50
   3   8  -3   11.51    2.31
  -3   8   3   14.06    2.31
   3   8  -3   10.35    1.97
  -3   8   3   13.31    2.47
   3   8  -3   11.97    2.06
  -3   8   3   13.37    2.35
  -3   8   3    9.24    2.18
  -3   8   2  818.41   27.70
  -3   8   2  874.41   28.12
  -3   8   2  784.82   26.81
  -3   8   2  756.69   27.89
   3   8  -2  798.72   26.19
   3   8  -2  787.99   26.50
   3   8  -2  744.13   26.40
  -3   8   1   23.76    3.27
  -3   8   1   29.90    3.58
  -3   8   1   29.32    3.56
  -3   8   1   23.65    3.14
  -3   8   1   24.23    3.14
   3   8  -1   23.00    2.86
  -3   8   1   24.77    2.88
  -3   8   0  178.06    9.74
  -3   8   0  189.64    9.80
  -3   8   0  208.18   10.49
  -3   8   0  180.39    9.61
  -3   8   0  198.33    9.58
  -3   8   0  174.45    9.89
  -3   8  -1  200.40   10.75
   3   8   1  176.66    9.66
  -3   8  -1  210.02   10.57
  -3   8  -1  218.30   11.12
  -3   8  -1  209.65   10.22
  -3   8  -1  219.51   10.66
   3   8   1  216.83   10.28
  -3   8  -1  219.39   10.53
   3   8   2   -0.27    0.64
   3   8   2    0.73    0.66
  -3   8  -2    0.29    0.84
  -3   8  -2   -0.22    0.37
  -3   8  -2    0.25    0.61
  -3   8  -2    0.25    0.61
   3   8   3  442.49   18.02
  -3   8  -3  456.29   18.98
  -3   8  -3  483.89   18.68
  -3   8  -3  456.95   18.47
  -3   8  -3  467.18   18.38
  -3   8  -4   50.17    4.99
  -3   8  -4   52.75    4.77
  -3   8  -4   51.08    4.88
   3   8   4   50.61    4.75
  -3   8  -5   99.92    7.00
  -3   8  -5   93.83    6.34
   3   8   5  109.02    6.92
  -3   8  -5   90.45    6.80
  -3   8  -6   64.29    5.30
  -3   8  -6   73.81    5.72
  -3   8  -7    5.67    1.60
  -3   8  -7    5.73    1.45
  -3   9  10   11.66    1.28
   3   9  -9  113.55    6.80
  -3   9   9  111.05    6.54
  -3   9   9  126.73    6.12
  -3   9   9  108.52    6.38
  -3   9   8  130.71    8.30
  -3   9   8  127.75    7.12
  -3   9   8  157.07    8.48
  -3   9   8  127.84    7.56
   3   9  -8  128.43    8.18
   3   9  -8  125.75    7.87
   3   9  -7    2.19    1.25
  -3   9   7    1.76    1.17
  -3   9   7    0.84    0.82
  -3   9   7    1.35    0.94
   3   9  -7    0.86    0.77
  -3   9   7    1.03    1.09
  -3   9   6   12.59    2.64
  -3   9   6   11.99    2.23
  -3   9   6   13.55    2.73
   3   9  -6   11.30    2.39
  -3   9   6   14.11    2.95
  -3   9   5    8.02    2.17
  -3   9   5    4.95    1.69
  -3   9   5    4.14    1.63
  -3   9   5    5.02    1.43
  -3   9   5    5.11    1.57
   3   9  -5    5.54    1.64
   3   9  -5    4.37    1.68
   3   9  -4   72.20    6.39
  -3   9   4   65.05    6.19
  -3   9   4   58.70    5.65
   3   9  -4   70.11    5.65
  -3   9   4   72.36    6.21
   3   9  -4   80.61    6.24
   3   9  -4   71.56    5.39
  -3   9   4   67.17    5.51
  -3   9   3  427.71   18.95
   3   9  -3  441.34   18.67
  -3   9   3  423.26   17.06
  -3   9   3  429.38   17.33
  -3   9   3  433.66   18.30
  -3   9   3  423.23   18.66
   3   9  -3  446.62   17.54
   3   9  -3  426.51   16.75
  -3   9   3  434.37   18.38
  -3   9   2   29.02    3.64
  -3   9   2   25.66    3.29
  -3   9   2   22.42    3.69
   3   9  -2   30.23    3.93
  -3   9   2   21.31    3.31
   3   9  -2   26.80    3.23
  -3   9   2   24.61    3.38
   3   9  -2   25.14    3.08
  -3   9   1  126.02    7.86
  -3   9   1  102.80    7.37
  -3   9   1  146.51    8.64
  -3   9   1  147.38    8.55
  -3   9   1  114.37    7.35
   3   9  -1  125.71    7.55
   3   9  -1  141.18    8.91
  -3   9   1  137.87    8.69
  -3   9   0   35.90    4.31
  -3   9   0   26.51    3.50
  -3   9   0   33.32    4.06
  -3   9   0   38.62    4.15
  -3   9   0   32.81    3.86
   3   9   0   26.68    3.33
  -3   9   0   34.67    3.73
  -3   9  -1   62.49    5.42
  -3   9  -1   71.90    6.14
  -3   9  -1   60.99    5.20
  -3   9  -1   60.53    5.22
   3   9   1   62.56    5.20
  -3   9  -1   64.58    5.82
   3   9   1   57.07    4.92
  -3   9  -2   22.58    3.68
   3   9   2   23.12    3.36
  -3   9  -2   29.77    3.68
  -3   9  -2   20.46    2.89
  -3   9  -2   28.54    3.60
   3   9   2   28.45    3.54
  -3   9  -2   25.00    3.37
  -3   9  -3   13.27    2.52
  -3   9  -3   16.50    2.88
  -3   9  -3   14.55    2.64
  -3   9  -3   16.14    2.72
   3   9   3   16.62    2.75
  -3   9  -4  111.24    7.56
  -3   9  -4  123.50    7.95
  -3   9  -4  126.12    7.75
   3   9   4  125.26    7.81
  -3   9  -5   43.14    4.23
  -3   9  -5   47.16    4.29
   3   9   5   44.77    4.25
   3   9   6   18.84    2.41
  -3   9  -6   21.18    2.91
  -3   9  -7    5.04    1.35
  -3   9  -7    4.65    1.25
  -3   9  -7    4.31    1.21
  -3  10   9   29.87    2.60
  -3  10   9   28.06    2.68
  -3  10   8   44.24    4.20
  -3  10   8   51.64    4.31
  -3  10   8   43.72    3.91
   3  10  -8   46.95    4.34
  -3  10   7   68.03    4.77
   3  10  -7   69.57    5.61
  -3  10   7   65.44    5.50
   3  10  -7   75.04    5.74
  -3  10   7   83.27    6.58
  -3  10   7   87.85    6.30
  -3  10   6   10.54    2.33
  -3  10   6    8.52    1.68
  -3  10   6    9.02    2.41
  -3  10   6    9.05    2.25
   3  10  -6   11.22    2.34
   3  10  -6   12.44    2.60
   3  10  -6    6.40    1.74
   3  10  -5    4.40    1.60
  -3  10   5    1.59    0.94
  -3  10   5    1.82    1.03
  -3  10   5    4.00    1.70
   3  10  -5    3.19    1.49
  -3  10   5    3.99    1.60
   3  10  -5    4.22    1.46
  -3  10   5    5.77    1.94
   3  10  -4  157.18    9.08
   3  10  -4  134.57    9.04
  -3  10   4  119.59    8.78
  -3  10   4  122.29    8.47
   3  10  -4  112.56    7.18
  -3  10   4  116.65    7.32
  -3  10   4  145.69    9.49
   3  10  -4  121.97    7.60
  -3  10   3    7.31    1.81
  -3  10   3    8.43    2.11
   3  10  -3    6.00    1.55
  -3  10   3    5.68    1.87
   3  10  -3    6.01    1.81
  -3  10   3    5.84    1.92
   3  10  -3    7.83    2.12
  -3  10   3    6.37    1.60
  -3  10   2  669.12   26.15
  -3  10   2  738.61   26.74
   3  10  -2  751.49   25.99
  -3  10   2  741.30   28.79
   3  10  -2  806.18   28.25
  -3  10   2  754.98   28.22
  -3  10   2  737.80   25.64
  -3  10   1   96.83    7.31
  -3  10   1   98.06    7.24
   3  10  -1   99.33    7.62
   3  10  -1   95.89    6.56
  -3  10   1   81.23    6.09
  -3  10   1   98.32    7.53
  -3  10   1   91.68    6.41
  -3  10   0   85.32    6.75
  -3  10   0   89.89    6.80
  -3  10   0   85.26    6.81
  -3  10   0   90.02    6.32
   3  10   0   92.38    6.48
  -3  10   0   92.49    7.28
   3  10   0   97.11    7.03
  -3  10   0   81.79    6.14
  -3  10  -1  219.68   10.97
  -3  10  -1  217.87   11.81
  -3  10  -1  219.78   11.63
  -3  10  -2    5.99    1.84
   3  10   2    5.65    1.75
  -3  10  -2    6.18    1.70
  -3  10  -2    8.76    2.02
   3  10   2    8.10    1.93
  -3  10  -3  377.37   17.00
  -3  10  -3  358.50   15.77
  -3  10  -3  364.86   15.66
   3  10   3  357.29   15.43
  -3  10  -4   85.10    7.00
  -3  10  -4   94.44    6.68
  -3  10  -4   90.85    6.38
   3  10   4   93.58    6.42
  -3  10  -5   48.92    4.92
  -3  10  -5   45.70    4.41
  -3  10  -5   51.46    4.33
   3  10   5   57.56    4.58
  -3  10  -6   66.33    5.26
   3  10   6   66.48    4.33
  -3  10  -6   74.65    5.22
  -3  10  -7   22.43    2.37
  -3  11   8  108.20    5.94
  -3  11   7    7.20    1.76
  -3  11   7    6.19    1.57
   3  11  -6  248.82   12.08
  -3  11   6  270.78   12.34
   3  11  -5   81.94    6.51
  -3  11   5   76.97    6.35
  -3  11   5   83.76    6.88
   3  11  -5   69.07    5.98
  -3  11   5   85.30    6.93
   3  11  -4   23.44    3.47
  -3  11   4   30.46    4.14
  -3  11   4   27.12    3.89
  -3  11   4   29.47    4.04
   3  11  -3  481.25   18.90
  -3  11   3  469.97   19.65
   3  11  -3  431.72   16.67
  -3  11   3  466.19   18.43
  -3  11   2   11.23    2.71
  -3  11   2    6.26    1.93
   3  11  -2    8.25    2.10
  -3  11   2   10.43    2.28
   3  11  -2    7.64    1.79
  -3  11   2   13.09    2.43
  -3  11   1  131.98    9.78
  -3  11   1  138.24    9.28
  -3  11   1  144.70    8.87
   3  11  -1  137.24    8.15
  -3  11   0    2.34    1.21
  -3  11   0    3.89    1.53
   3  11   0    3.84    1.31
  -3  11  -1    4.31    1.65
  -3  11  -1    4.85    1.54
  -3  11  -2  375.54   16.98
  -3  11  -2  363.73   15.96
   3  11   2  378.81   15.76
  -3  11  -2  375.66   15.94
  -3  11  -3    3.77    1.52
  -3  11  -3    4.34    1.41
   3  11   3    4.65    1.45
  -3  11  -3    4.96    1.51
  -3  11  -4   91.76    6.93
  -3  11  -4  102.05    6.46
   3  11   4   98.40    6.30
  -3  11  -4   92.51    6.43
  -3  11  -5   38.88    3.75
  -3  11  -5   46.59    4.38
   3  11   5   41.27    3.56
  -3  11  -5   41.06    3.58
  -3  11  -5   39.32    3.78
  -3  11  -6    1.56    0.72
   3  11   6    1.05    0.51
  -3  12   8   24.00    1.99
  -3  12   7   44.81    3.60
  -3  12   7   45.82    3.67
  -3  12   6    1.92    1.00
  -3  12   5   28.83    3.52
  -3  12   5   19.63    3.02
  -3  12   4   92.75    6.92
  -3  12   4  100.87    7.34
  -3  12   4   93.78    6.77
   3  12  -3   33.63    3.91
  -3  12   3   34.77    4.40
  -3  12   3   35.81    3.92
   3  12  -3   34.23    3.43
  -3  12   2  323.99   16.07
   3  12  -2  334.87   14.12
  -3  12   2  340.57   14.24
  -3  12   1    5.65    1.95
  -3  12   1    6.14    1.99
  -3  12   1    9.49    2.08
   3  12  -1    5.95    1.59
  -3  12   0   54.41    5.78
  -3  12   0   53.76    5.33
  -3  12   0   58.96    5.30
   3  12   0   49.81    4.51
  -3  12  -1  409.78   17.34
  -3  12  -1  376.24   16.28
   3  12   1  379.34   15.65
  -3  12  -2    9.39    2.13
  -3  12  -2   11.07    2.22
   3  12   2    9.33    1.95
  -3  12  -2    9.15    1.88
  -3  12  -3  272.49   12.74
  -3  12  -3  237.77   11.42
   3  12   3  284.88   11.83
  -3  12  -3  258.22   11.67
  -3  12  -4   29.20    3.14
  -3  12  -4   30.18    3.15
  -3  12  -4   29.09    3.01
  -3  12  -4   37.50    3.82
   3  12   4   29.71    3.08
  -3  12  -5    3.18    1.02
   3  12   5    3.39    0.88
  -3  13   6  125.50    6.32
  -3  13   6  123.82    6.23
  -3  13   5   42.64    3.74
  -3  13   5   35.51    3.44
  -3  13   4   29.74    3.46
  -3  13   4   20.10    2.64
  -3  13   3  173.39    9.25
  -3  13   3  187.20    9.72
  -3  13   2    8.77    2.00
  -3  13   2    6.75    1.83
   3  13  -2    7.86    1.53
  -3  13   1   70.25    5.97
   3  13  -1   60.72    4.69
   3  13   0   33.32    3.36
  -3  13   0   36.77    3.87
  -3  13   0   33.78    4.19
  -3  13   0   31.36    3.78
  -3  13  -1   -0.26    0.70
   3  13   1    0.97    0.84
  -3  13  -1    0.93    0.79
  -3  13  -2  141.03    8.11
  -3  13  -3    3.64    1.34
  -3  13  -3    2.72    1.07
   3  13   3    2.93    0.94
  -3  13  -3    2.11    0.99
  -3  13  -4   52.83    4.23
  -3  13  -4   58.99    4.20
  -3  14   5    6.82    1.03
  -3  14   4   87.04    5.09
  -3  14   3   17.89    2.33
  -3  14   3   20.38    2.55
  -3  14   2  144.09    7.52
  -3  14   2  151.02    7.97
  -3  14   1   67.07    4.74
  -3  14   1   67.55    5.13
  -3  14   0   36.57    3.27
   3  14   0   36.35    3.06
   3  14   1  131.44    6.44
   3  14   2   27.08    2.53
  -3  14  -2   28.88    3.04
  -3  14  -2   33.13    3.11
  -3  14  -3  121.98    6.05
  -3  14  -3  122.43    6.17
   4 -10  -4   63.26    5.77
   4 -10  -3    3.95    1.55
   4 -10  -2   49.03    4.97
   4 -10  -1  613.61   23.55
   4 -10   0    9.19    2.25
   4 -10   1   82.72    6.77
   4  -9  -5  190.51   10.73
   4  -9  -4  236.98   12.13
   4  -9  -3  149.90    9.12
   4  -9  -2    7.12    1.92
   4  -9  -1  165.87    9.57
   4  -9   0   52.87    5.15
   4  -9   2   20.88    3.32
   4  -8  -6   23.16    3.35
  -4  -8   6   25.28    3.30
   4  -8  -5  252.14   12.45
   4  -8  -4   41.16    4.38
   4  -8  -3    2.88    1.30
   4  -8  -2   76.99    5.84
   4  -8  -1  446.48   17.83
   4  -8   1  140.96    8.64
   4  -8   2   29.13    3.85
   4  -8   3   85.80    6.95
  -4  -7   7   12.12    2.45
   4  -7  -6  599.85   22.64
  -4  -7   6  573.85   21.93
   4  -7  -5  202.04   10.62
  -4  -7   5  212.11   10.35
  -4  -7   4  116.64    6.84
   4  -7  -4  123.75    7.59
   4  -7  -3  170.74    9.02
   4  -7  -2    5.10    1.42
   4  -7  -1  267.43   11.92
   4  -7   1   50.97    4.67
   4  -7   2   45.76    4.61
   4  -7   3   47.67    4.97
   4  -7   4    3.54    1.47
  -4  -6   8   33.97    4.30
  -4  -6   7  196.28   10.92
  -4  -6   6  119.97    7.70
   4  -6  -6  115.98    7.63
   4  -6  -5  408.02   16.41
  -4  -6   5  392.95   15.99
   4  -6  -4  130.51    7.45
  -4  -6   4  116.45    6.76
   4  -6  -3    0.81    0.65
   4  -6  -2  343.26   13.61
   4  -6   0   20.21    2.57
   4  -6   1 1212.91   38.50
   4  -6   2    0.94    0.75
   4  -6   3  119.44    7.59
   4  -6   4  354.83   15.49
  -4  -5  11   98.94    4.89
   4  -5 -10   25.19    2.88
  -4  -5  10   28.07    2.98
   4  -5  -9  138.22    7.65
  -4  -5   9  117.06    7.27
  -4  -5   8  295.85   13.34
  -4  -5   8  293.47   13.80
  -4  -5   8  272.42   14.36
  -4  -5   7   33.73    3.98
   4  -5  -7   40.72    4.00
  -4  -5   7   34.81    3.94
   4  -5  -7   41.45    4.18
  -4  -5   7   41.45    4.64
   4  -5  -6 1356.92   40.93
   4  -5  -6 1380.82   41.26
  -4  -5   6 1301.92   41.23
   4  -5  -6 1234.16   41.77
  -4  -5   6 1237.95   41.90
   4  -5  -5  147.71    7.62
  -4  -5   5  148.66    7.82
   4  -5  -5  163.12    7.87
   4  -5  -5  150.93    8.33
  -4  -5   4   99.91    5.75
   4  -5  -4  100.33    5.60
   4  -5  -4   96.21    6.07
  -4  -5   3  192.98    8.43
   4  -5  -3  173.00    7.74
   4  -5  -3  189.16    8.76
   4  -5  -2   22.30    2.13
  -4  -5   2   27.45    2.67
   4  -5  -1  294.57   11.64
   4  -5   0  384.56   14.38
   4  -5   0  390.81   13.34
  -4  -5   0  383.81   13.35
   4  -5   1   57.51    4.28
   4  -5   1   57.05    3.64
  -4  -5  -1   54.98    3.73
  -4  -5  -2   82.61    5.15
   4  -5   2   92.11    5.11
   4  -5   2   96.34    5.95
  -4  -5  -3    3.39    1.11
   4  -5   3    4.27    1.33
   4  -5   3    2.53    1.04
  -4  -5  -4   69.59    5.23
  -4  -5  -4   67.34    5.19
   4  -5   4   62.75    5.36
   4  -5   4   66.74    4.96
   4  -5   4   57.71    4.64
   4  -5   5  211.67    9.79
  -4  -5  -5  216.79   10.34
   4  -5   6    8.69    2.06
  -4  -5  -6   12.27    2.26
   4  -5   7   23.45    2.71
  -4  -5  -7   25.40    3.19
  -4  -4  10   74.40    5.44
   4  -4 -10   88.42    5.90
  -4  -4   9    1.78    1.15
   4  -4  -9    0.98    0.93
  -4  -4   8   18.52    3.06
   4  -4  -8   15.68    2.61
  -4  -4   8   24.18    3.40
   4  -4  -8   21.28    3.25
  -4  -4   8   20.28    3.44
   4  -4  -7  202.03   10.19
  -4  -4   7  222.66   11.09
   4  -4  -7  203.07   10.60
  -4  -4   7  221.88   11.66
   4  -4  -6  267.44   11.69
  -4  -4   6  273.18   12.17
   4  -4  -6  282.42   12.11
   4  -4  -6  244.01   11.94
   4  -4  -5  554.06   19.32
  -4  -4   5  559.51   19.63
   4  -4  -5  534.09   19.26
   4  -4  -5  522.08   19.70
   4  -4  -4   14.12    2.06
  -4  -4   4   18.43    2.35
   4  -4  -4   14.85    2.22
   4  -4  -4   16.22    2.19
  -4  -4   3    7.82    1.50
   4  -4  -3    6.14    1.25
   4  -4  -3    8.55    1.52
   4  -4  -2   97.94    5.36
   4  -4  -2  100.91    5.12
   4  -4  -1  534.83   17.37
   4  -4  -1  532.32   18.03
   4  -4  -1  534.96   17.46
   4  -4   0  189.05    8.24
   4  -4   0  199.24    7.83
  -4  -4  -1  899.64   28.04
   4  -4   1  906.80   27.73
   4  -4   1  897.12   28.46
  -4  -4  -2   58.85    4.13
   4  -4   2   53.12    4.11
   4  -4   2   64.49    4.12
  -4  -4  -3  148.78    7.71
   4  -4   3  144.57    7.71
   4  -4   3  147.79    7.39
   4  -4   3  150.25    7.68
  -4  -4  -4  227.38   10.69
   4  -4   4  204.79   10.09
   4  -4   4  227.16   10.22
   4  -4   4  215.83   10.12
  -4  -4  -5   25.58    3.40
  -4  -4  -5   22.43    3.12
   4  -4   5   18.94    2.85
   4  -4   5   19.34    2.78
   4  -4   6  431.43   16.71
  -4  -4  -6  426.91   17.30
   4  -4   7    1.35    1.21
  -4  -4  -7    1.64    1.16
   4  -4   8   38.96    3.27
  -4  -4  -8   41.41    3.70
  -4  -3  12    0.45    0.44
   4  -3 -11  129.81    6.80
  -4  -3  11  110.41    6.27
   4  -3 -10   22.49    3.15
  -4  -3  10   23.38    3.11
  -4  -3   9  113.05    8.09
   4  -3  -9  133.05    7.93
  -4  -3   9  111.58    7.59
  -4  -3   9  110.44    8.42
   4  -3  -9  109.96    7.97
  -4  -3   8   86.39    6.80
   4  -3  -8   89.62    6.44
   4  -3  -8   76.42    6.50
  -4  -3   8   88.25    6.75
  -4  -3   7   12.42    2.40
   4  -3  -7   10.87    2.27
   4  -3  -7   11.07    2.18
   4  -3  -6  923.56   29.10
  -4  -3   6  848.94   29.13
   4  -3  -6  847.54   29.02
   4  -3  -6  845.37   29.34
   4  -3  -5  172.38    8.42
  -4  -3   5  175.01    8.57
   4  -3  -5  172.36    8.53
   4  -3  -5  172.67    8.73
  -4  -3   4  347.14   13.30
   4  -3  -4  348.08   13.24
   4  -3  -4  332.64   13.13
  -4  -3   3   15.43    2.08
   4  -3  -3   17.27    2.12
   4  -3  -2   18.45    2.01
   4  -3  -2   14.64    1.81
   4  -3  -1  259.50    9.71
   4  -3  -1  272.70   10.03
   4  -3  -1  271.77   10.09
   4  -3   0   70.56    3.92
   4  -3   0   74.05    4.16
  -4  -3  -1  125.80    6.18
   4  -3   1  134.29    6.05
   4  -3   1  128.01    6.10
  -4  -3  -2    2.52    0.87
   4  -3   2    3.75    1.03
   4  -3   2    3.52    1.02
  -4  -3  -3   73.30    4.99
   4  -3   3   67.11    4.54
   4  -3   3   66.15    4.61
   4  -3   3   61.32    4.63
  -4  -3  -4    0.68    0.77
   4  -3   4    0.18    0.38
   4  -3   4    0.20    0.94
   4  -3   4    0.62    0.93
  -4  -3  -5  178.43    9.89
  -4  -3  -5  188.83    9.95
   4  -3   5  186.13    9.58
   4  -3   5  188.86    9.59
  -4  -3  -6   28.24    3.97
  -4  -3  -6   30.48    3.85
   4  -3   6   29.04    3.81
   4  -3   6   28.65    3.50
   4  -3   7   12.73    2.37
  -4  -3  -7   18.81    2.93
  -4  -3  -8  116.72    6.91
   4  -3   8  116.45    6.35
  -4  -2  12   78.23    4.21
   4  -2 -11    2.12    0.95
  -4  -2  11    1.09    0.84
   4  -2 -10  138.34    8.39
  -4  -2  10  176.83    9.16
   4  -2  -9   10.45    2.25
  -4  -2   9   12.06    2.59
  -4  -2   9    8.41    2.18
  -4  -2   9   11.66    2.57
   4  -2  -9   11.08    2.47
   4  -2  -8    0.26    0.89
  -4  -2   8    0.32    0.78
  -4  -2   8    0.59    0.87
   4  -2  -8    0.58    0.99
  -4  -2   8    1.71    1.13
  -4  -2   7  190.93   10.11
   4  -2  -7  180.76    9.55
   4  -2  -7  196.93   10.19
  -4  -2   6  129.43    7.48
   4  -2  -6  125.64    7.19
   4  -2  -6  128.59    7.49
  -4  -2   5  495.36   17.46
   4  -2  -5  444.56   17.07
   4  -2  -5  485.33   17.57
  -4  -2   4   57.17    4.14
   4  -2  -4   60.64    4.32
   4  -2  -4   52.77    4.07
   4  -2  -3   13.64    1.95
  -4  -2   3   14.62    1.96
   4  -2  -3   16.34    1.94
   4  -2  -3   13.04    1.93
   4  -2  -2   73.15    4.06
   4  -2  -2   66.71    4.05
   4  -2  -1 1280.84   37.51
   4  -2  -1 1236.10   37.74
   4  -2  -1 1321.60   37.69
   4  -2   0   62.80    3.51
   4  -2   0   66.26    3.81
   4  -2   0   56.30    3.62
   4  -2   0   57.26    3.41
   4  -2   1  568.63   18.66
   4  -2   1  590.00   18.54
  -4  -2  -2   74.30    4.63
   4  -2   2   67.01    4.04
   4  -2   2   79.62    4.51
  -4  -2  -3   10.75    1.96
   4  -2   3    9.59    1.53
   4  -2   3   10.67    1.84
   4  -2   3   10.87    1.84
   4  -2   4  477.39   17.59
   4  -2   4  459.84   17.60
  -4  -2  -4  482.32   18.10
   4  -2   5    2.58    1.39
   4  -2   5    4.40    1.45
  -4  -2  -5    4.67    1.60
   4  -2   6  218.26   10.92
  -4  -2  -6  227.92   11.47
   4  -2   6  222.18   11.31
  -4  -2  -6  243.32   12.05
  -4  -2  -7   33.53    3.92
   4  -2   7   30.07    3.54
  -4  -2  -8   70.85    5.43
   4  -2   8   75.90    5.14
   4  -2   9   45.25    3.24
   4  -1 -12    9.26    1.46
  -4  -1  12    7.88    1.32
  -4  -1  11  197.62    9.20
   4  -1 -11  192.34    9.28
  -4  -1  10   11.12    2.29
   4  -1 -10   15.04    2.62
  -4  -1   9   49.49    5.20
   4  -1  -9   53.91    5.03
  -4  -1   9   52.10    5.17
  -4  -1   9   47.66    5.18
   4  -1  -9   52.65    5.41
  -4  -1   8  117.98    7.81
  -4  -1   8  111.67    7.03
   4  -1  -8   98.18    6.95
   4  -1  -8  105.43    7.49
  -4  -1   7   11.78    2.31
   4  -1  -7    9.62    2.04
   4  -1  -7   13.87    2.59
  -4  -1   7   12.95    2.20
  -4  -1   6  123.88    7.32
   4  -1  -6  136.65    7.48
   4  -1  -6  135.36    7.69
  -4  -1   5  218.60    9.80
   4  -1  -5  214.07    9.98
   4  -1  -5  235.33   10.10
   4  -1  -4  550.46   18.58
  -4  -1   4  514.22   18.09
   4  -1  -4  525.85   18.51
   4  -1  -4  520.62   17.98
   4  -1  -3  238.65    9.91
  -4  -1   3  245.64    9.80
   4  -1  -3  249.89    9.48
   4  -1  -3  234.74    9.84
   4  -1  -2    3.96    0.88
   4  -1  -2    4.91    1.19
   4  -1  -1   69.99    3.67
   4  -1  -1   62.35    3.42
   4  -1  -1   66.49    3.82
   4  -1   0   19.81    1.73
   4  -1   0   24.48    2.04
   4  -1   0   18.23    1.91
   4  -1   0   18.10    1.97
   4  -1   1   66.88    3.49
   4  -1   1   70.04    3.92
   4  -1   2    4.69    0.92
   4  -1   2    4.82    1.12
  -4  -1  -2    5.27    1.27
   4  -1   3  359.64   12.89
   4  -1   3  399.69   14.58
  -4  -1  -3  393.45   14.63
   4  -1   3  380.88   14.16
   4  -1   4   33.85    3.55
  -4  -1  -4   32.80    3.53
   4  -1   4   31.92    3.34
   4  -1   5  479.83   18.81
  -4  -1  -5  531.57   19.78
   4  -1   5  494.34   19.00
  -4  -1  -6   63.97    5.54
   4  -1   6   58.93    5.10
  -4  -1  -6   56.90    5.58
   4  -1   6   48.32    5.06
  -4  -1  -7   21.67    3.18
   4  -1   7   23.50    3.26
  -4  -1  -8   73.08    5.53
   4  -1   8   78.54    5.39
   4  -1   9   70.19    4.33
  -4   0  12   43.10    3.10
   4   0 -12   41.67    3.27
  -4   0  11  135.31    7.25
   4   0 -11  134.40    7.39
  -4   0  10  188.78    9.88
   4   0 -10  190.41    9.97
  -4   0  10  190.54    9.28
  -4   0   9   20.49    3.37
  -4   0   9   17.29    2.76
   4   0  -9   22.57    3.19
  -4   0   9   18.78    3.13
  -4   0   9   17.54    3.02
   4   0  -9   19.77    3.38
   4   0  -8   36.02    4.00
  -4   0   8   24.04    3.49
  -4   0   8   28.11    3.50
   4   0  -8   29.81    3.65
   4   0  -8   22.92    3.48
  -4   0   7  117.46    7.52
  -4   0   7  123.31    7.48
   4   0  -7  127.11    7.49
   4   0  -7  123.61    7.75
  -4   0   6   12.44    2.18
   4   0  -6   11.95    2.04
   4   0  -6   12.60    2.29
  -4   0   5  166.21    7.91
   4   0  -5  156.65    7.97
   4   0  -5  139.14    7.48
   4   0  -4    8.49    1.61
  -4   0   4    9.52    1.61
   4   0  -4   10.10    1.73
   4   0  -4    9.49    1.56
   4   0  -3   22.37    2.48
  -4   0   3   21.56    2.25
   4   0  -3   26.53    2.29
   4   0  -3   25.82    2.64
   4   0  -2    4.03    0.83
   4   0  -2    2.52    0.87
   4   0  -1 1068.04   31.02
   4   0  -1 1042.96   31.32
   4   0  -1 1028.09   30.51
   4   0   0   32.14    2.01
   4   0   0   35.06    2.60
   4   0   0   28.87    2.49
   4   0   0   34.46    2.47
   4   0   1   30.39    1.94
   4   0   1   35.93    2.65
  -4   0  -2   99.97    5.41
   4   0   2  101.46    5.24
   4   0   2   91.94    3.97
  -4   0  -3    2.52    1.02
   4   0   3    2.44    0.96
   4   0   3    2.62    0.96
  -4   0  -4  219.43   10.53
   4   0   4  232.60   10.43
   4   0   4  235.46   10.59
  -4   0  -5   54.07    4.37
   4   0   5   54.78    4.89
   4   0   5   51.54    4.77
  -4   0  -6  113.19    7.47
   4   0   6   99.35    7.18
   4   0   6  107.31    7.07
  -4   0  -6  110.45    7.66
  -4   0  -7   13.39    2.57
   4   0   7   15.50    2.62
  -4   0  -8   38.29    3.99
   4   0   8   38.00    3.73
  -4   0  -9   37.18    3.34
   4   0   9   36.07    3.03
  -4   1  12    9.70    1.42
   4   1 -12    8.32    1.40
  -4   1  11  168.38    7.87
  -4   1  10   12.58    2.21
  -4   1   9   43.05    4.61
  -4   1   9   48.10    5.05
  -4   1   9   50.72    4.64
   4   1  -9   46.24    4.56
  -4   1   8  106.03    7.13
  -4   1   8  110.49    7.59
   4   1  -8  100.25    7.18
  -4   1   7   14.21    2.48
   4   1  -5  224.72    9.99
   4   1  -4  512.20   18.02
   4   1  -3  231.74    9.62
   4   1  -2    5.29    0.93
   4   1  -1   64.93    3.17
   4   1   0   17.37    1.92
   4   1   0   21.37    1.41
   4   1   3  372.95   14.22
  -4   1  -5  418.87   16.34
   4   1   6   46.54    4.94
  -4   1  -6   48.12    5.13
  -4   2  12   70.16    3.87
   4   2 -11    1.33    0.89
  -4   2  11    0.79    0.68
   4   2 -11    0.81    0.65
  -4   2  11    0.52    0.70
  -4   2  10  154.39    8.52
  -4   2  10  154.98    8.30
   4   2 -10  144.16    8.46
  -4   2   9    7.84    1.93
  -4   2   9    9.33    2.25
  -4   2   9   10.67    2.19
   4   2  -9   11.60    2.56
   4   2  -9   11.38    2.33
  -4   2   9   11.45    2.45
   4   2  -9   11.13    2.28
  -4   2   8    0.58    0.70
  -4   2   8   -0.27    0.72
   4   2  -8    0.52    0.88
   4   2  -8    1.45    1.05
  -4   2   8    0.28    0.94
   4   2  -8    1.14    0.91
   4   2  -7  191.67   10.12
   4   2  -7  183.77    9.61
  -4   2   7  190.04   10.03
  -4   2   7  194.52   10.07
  -4   2   7  177.00    9.71
  -4   2   6  115.41    7.35
   4   2  -6  120.24    7.09
  -4   2   6  133.71    7.47
   4   2  -6  123.54    7.40
   4   2  -6  146.12    7.95
  -4   2   6  123.06    7.31
  -4   2   5  471.00   16.33
   4   2  -5  412.65   16.00
   4   2  -5  448.69   16.48
   4   2  -5  403.08   16.19
  -4   2   4   60.00    4.09
   4   2  -4   50.72    4.00
   4   2  -4   55.34    4.16
  -4   2   3   15.01    1.91
   4   2  -3   14.38    1.98
   4   2  -3   17.98    2.18
   4   2  -2   69.95    4.14
   4   2  -1 1232.87   35.34
   4   2  -1 1159.19   35.47
   4   2   0   56.20    3.47
   4   2   0   49.69    3.34
   4   2   0   60.72    3.41
   4   2   1  554.96   18.02
  -4   2  -2   72.89    4.58
   4   2   2   68.48    4.21
  -4   2  -3    9.65    1.80
   4   2   3    8.85    1.70
   4   2   3   11.41    1.89
  -4   2  -4  451.91   17.63
   4   2   4  465.85   17.45
   4   2   4  468.86   17.32
  -4   2  -5    3.11    1.36
   4   2   5    4.47    1.58
  -4   2  -5    4.85    1.39
   4   2   5    4.17    1.40
   4   2   6  213.51   10.55
  -4   2  -6  215.85   11.23
  -4   2  -6  204.93   10.76
  -4   2  -6  184.10    9.61
   4   2   6  214.09   10.86
  -4   2  -7   29.96    3.71
   4   2   7   25.51    3.39
  -4   2  -8   81.70    5.79
   4   2   8   70.59    5.05
   4   2   9   46.77    3.29
  -4   3  12    0.92    0.46
  -4   3  12    1.25    0.44
  -4   3  11  114.58    5.98
  -4   3  11  105.23    6.24
   4   3 -11  114.89    6.35
   4   3 -11   94.09    6.17
  -4   3  11  110.31    5.96
  -4   3  10   17.55    2.64
  -4   3  10   22.06    2.89
   4   3 -10   18.75    2.87
   4   3 -10   19.30    2.69
  -4   3   9  106.55    7.75
  -4   3   9  111.70    7.33
   4   3  -9   97.89    7.54
  -4   3   9  115.62    7.54
   4   3  -9  116.32    7.42
   4   3  -9  108.81    7.53
  -4   3   8   93.25    6.70
  -4   3   8   85.40    6.66
  -4   3   8   85.39    6.56
   4   3  -8   76.78    6.40
   4   3  -8   88.15    6.37
   4   3  -8   82.20    6.65
  -4   3   7   12.06    2.30
  -4   3   7   13.26    2.47
   4   3  -7    9.70    1.99
  -4   3   7   10.29    2.23
   4   3  -7    7.53    1.97
   4   3  -7    8.58    2.09
   4   3  -7    8.51    2.02
   4   3  -6  843.68   27.67
  -4   3   6  782.05   28.16
  -4   3   6  843.55   27.86
   4   3  -6  832.88   28.26
   4   3  -6  813.34   27.82
  -4   3   6  796.63   27.62
  -4   3   5  167.06    8.12
   4   3  -5  157.85    8.05
   4   3  -5  158.20    8.17
  -4   3   4  345.92   12.81
   4   3  -4  316.20   12.69
  -4   3   4  349.38   12.69
   4   3  -4  311.17   13.00
   4   3  -4  315.88   12.74
   4   3  -3   11.05    1.73
  -4   3   3   13.16    1.79
   4   3  -2   17.05    1.93
   4   3  -1  264.10    9.47
   4   3  -1  240.40    9.40
   4   3   0   68.74    3.83
  -4   3  -1  120.52    6.03
   4   3   1  126.98    5.83
  -4   3  -2    2.56    0.94
   4   3   2    2.65    0.91
   4   3   3   60.40    4.37
  -4   3  -3   72.87    4.99
   4   3   3   58.24    4.53
  -4   3  -4    0.24    0.65
   4   3   4    0.20    1.19
   4   3   4    0.83    0.93
  -4   3  -4    0.46    0.61
  -4   3  -5  179.93    9.67
   4   3   5  176.56    9.41
  -4   3  -5  176.95    9.68
   4   3   5  188.27    9.49
  -4   3  -5  179.34    9.80
  -4   3  -6   29.96    3.50
   4   3   6   24.72    3.60
  -4   3  -6   25.62    3.54
   4   3   6   23.41    3.18
  -4   3  -6   31.75    4.19
   4   3   7   18.72    2.78
  -4   3  -7   20.48    3.07
  -4   3  -8   96.27    6.44
   4   3   8  109.97    6.11
  -4   4  12   70.45    3.46
   4   4 -11   -0.19    0.50
  -4   4  11    0.17    0.51
  -4   4  11    0.15    0.40
  -4   4  10   73.15    5.33
  -4   4  10   78.78    5.35
   4   4 -10   71.26    5.40
   4   4 -10   62.35    5.56
  -4   4  10   72.92    5.56
   4   4 -10   66.81    5.22
  -4   4   9    0.80    0.78
   4   4  -9    0.24    0.83
   4   4  -9    0.86    0.85
  -4   4   9    1.20    0.86
   4   4  -8   24.28    3.42
   4   4  -8   18.03    3.09
  -4   4   8   20.76    3.13
   4   4  -8   16.69    2.77
   4   4  -8   20.08    3.22
  -4   4   8   21.46    3.26
  -4   4   8   22.17    3.28
   4   4  -7  197.80   10.69
   4   4  -7  206.66   10.53
  -4   4   7  183.45   10.25
   4   4  -7  189.83    9.88
   4   4  -7  197.67   10.85
  -4   4   7  210.33   10.56
  -4   4   7  208.98   10.85
   4   4  -6  240.54   11.23
  -4   4   6  244.54   11.48
   4   4  -6  246.18   11.08
  -4   4   6  223.10   10.32
   4   4  -6  255.12   12.07
  -4   4   6  263.36   11.48
  -4   4   5  556.56   19.00
   4   4  -5  468.39   18.11
  -4   4   5  533.88   18.54
  -4   4   5  492.44   18.68
   4   4  -5  513.05   18.53
   4   4  -5  509.76   19.09
  -4   4   4   14.13    1.53
  -4   4   4   15.82    2.21
   4   4  -4   10.71    1.81
   4   4  -4   13.13    2.06
   4   4  -4   13.07    2.11
  -4   4   4   12.67    1.92
  -4   4   3    9.65    1.68
   4   4  -3    6.49    1.34
  -4   4   3    8.85    1.53
   4   4  -2   97.02    4.98
   4   4  -2   90.61    4.97
  -4   4   2  105.47    5.81
   4   4  -1  506.31   16.43
   4   4  -1  495.54   16.42
   4   4  -1  489.00   16.33
   4   4   0  191.07    7.68
   4   4   1  874.75   26.64
  -4   4  -1  847.04   27.02
   4   4   2   55.26    3.82
  -4   4  -2   53.88    4.01
   4   4   3  129.35    6.82
   4   4   3  130.51    7.06
  -4   4  -3  134.69    7.52
  -4   4  -3  130.89    7.22
  -4   4  -4  215.23   11.04
   4   4   4  205.29    9.91
   4   4   4  220.53   10.22
  -4   4  -4  205.65    9.73
  -4   4  -4  234.46   10.81
  -4   4  -5   17.37    2.87
   4   4   5   18.19    2.81
   4   4   5   21.30    2.94
  -4   4  -5   19.62    2.97
  -4   4  -5   17.32    2.90
  -4   4  -6  412.19   16.86
   4   4   6  414.44   16.16
  -4   4  -6  387.76   16.35
  -4   4  -7    0.49    1.18
   4   4   7    2.36    1.23
  -4   4  -7    1.80    0.90
  -4   4  -8   35.04    3.54
   4   4   8   38.67    3.24
  -4   4  -9   55.34    3.63
  -4   5  11  113.10    5.72
   4   5 -11  105.93    6.08
  -4   5  11  120.04    6.20
  -4   5  10   17.01    2.47
  -4   5  10   24.51    2.96
   4   5 -10   21.53    2.63
  -4   5  10   28.68    3.28
   4   5 -10   27.44    3.45
  -4   5  10   25.33    2.73
  -4   5   9  126.37    7.73
  -4   5   9  110.43    6.80
   4   5  -9  113.74    7.09
  -4   5   9  136.19    8.14
   4   5  -9  121.69    8.36
   4   5  -9  115.91    7.96
  -4   5   8  262.93   12.73
  -4   5   8  290.61   13.51
  -4   5   8  289.47   12.65
   4   5  -8  299.70   14.01
   4   5  -8  262.17   12.78
  -4   5   8  300.56   13.68
   4   5  -8  255.59   12.23
   4   5  -8  310.42   14.24
  -4   5   7   37.86    4.03
  -4   5   7   28.02    3.47
  -4   5   7   45.87    4.51
   4   5  -7   29.06    3.44
   4   5  -7   33.29    4.10
  -4   5   7   35.67    4.08
   4   5  -7   30.99    3.70
  -4   5   6 1284.73   38.53
  -4   5   6 1273.75   40.02
  -4   5   6 1225.37   38.60
   4   5  -6 1203.54   39.39
   4   5  -6 1179.06   38.30
   4   5  -6 1192.10   39.78
   4   5  -6 1197.85   38.09
  -4   5   6 1304.87   39.55
   4   5  -5  145.09    7.63
   4   5  -5  139.69    8.15
  -4   5   5  152.30    8.70
  -4   5   5  150.51    7.57
  -4   5   5  166.65    8.52
   4   5  -5  127.08    7.27
  -4   5   4   94.76    5.44
   4   5  -4   93.71    6.16
   4   5  -4   87.51    5.36
  -4   5   4  103.69    6.29
  -4   5   3  170.08    8.51
  -4   5   3  178.33    7.71
   4   5  -3  162.18    7.39
   4   5  -3  162.73    7.55
  -4   5   2   23.86    2.85
   4   5  -2   28.99    2.41
   4   5  -2   23.98    2.31
  -4   5   2   22.96    2.33
   4   5  -1  277.90    9.94
   4   5  -1  258.63    9.86
  -4   5   0  353.62   12.90
   4   5   0  383.02   12.95
  -4   5  -1   52.84    3.66
   4   5   1   50.32    3.44
  -4   5  -2   86.75    5.88
  -4   5  -2   79.69    5.02
   4   5   2   80.14    5.32
   4   5   2   84.70    4.86
  -4   5  -2   75.45    5.64
   4   5   3    4.56    1.27
  -4   5  -3    4.27    1.33
   4   5   3    4.58    1.27
  -4   5  -3    2.23    1.04
   4   5   3    4.19    1.25
  -4   5  -3    3.03    1.25
  -4   5  -4   66.13    5.58
   4   5   4   61.67    4.76
   4   5   4   60.15    4.77
  -4   5  -4   66.78    5.05
  -4   5  -4   53.71    4.73
  -4   5  -4   60.27    5.03
  -4   5  -5  186.83   10.18
   4   5   5  193.71    9.52
  -4   5  -5  183.86   10.25
  -4   5  -5  207.37   10.22
  -4   5  -5  196.91   10.61
   4   5   5  197.60    9.84
   4   5   6    8.58    1.91
  -4   5  -6   13.43    2.40
  -4   5  -6    8.05    1.89
   4   5   7   23.14    2.73
  -4   5  -7   22.04    3.14
  -4   5  -7   26.72    3.04
  -4   5  -8   64.68    4.66
   4   6 -11    7.84    1.41
  -4   6  11    8.59    1.34
  -4   6  10   94.47    5.87
  -4   6  10   86.26    5.40
   4   6 -10   86.02    6.01
  -4   6   9    0.32    1.56
  -4   6   9    1.28    0.87
   4   6  -9   -0.70    1.60
   4   6  -9    0.83    0.88
   4   6  -9    1.78    1.07
   4   6  -8   41.42    3.89
  -4   6   8   42.96    4.55
   4   6  -8   35.24    4.30
   4   6  -8   41.13    4.80
  -4   6   8   33.75    3.45
  -4   6   7  200.00   10.29
   4   6  -7  206.46   11.07
  -4   6   7  196.44   10.73
   4   6  -7  210.43   11.32
   4   6  -7  181.27    9.39
  -4   6   7  216.84   11.10
   4   6  -6  126.85    7.96
   4   6  -6  108.22    6.71
  -4   6   6  121.07    7.90
  -4   6   6   92.41    6.66
   4   6  -6  117.44    6.79
  -4   6   6  118.01    7.64
  -4   6   6  115.09    7.37
  -4   6   6  117.02    7.37
  -4   6   5  365.46   15.56
  -4   6   5  381.97   14.27
  -4   6   5  406.46   16.39
   4   6  -5  387.84   15.98
   4   6  -5  370.13   14.39
  -4   6   5  399.42   16.02
  -4   6   5  388.11   15.79
  -4   6   5  339.72   15.34
   4   6  -5  393.68   16.14
   4   6  -4  100.83    6.65
   4   6  -4  122.68    7.30
  -4   6   4  100.33    6.82
  -4   6   4  112.18    5.88
  -4   6   4  105.18    7.09
  -4   6   4  122.98    7.47
  -4   6   4  118.77    7.34
   4   6  -4  111.79    7.03
   4   6  -4  106.10    5.84
  -4   6   4  141.62    7.82
  -4   6   3    1.29    0.60
   4   6  -3    0.73    0.53
  -4   6   3   -0.24    0.41
  -4   6   3    0.16    0.44
   4   6  -3    0.20    0.47
  -4   6   3    0.46    0.62
   4   6  -2  292.15   10.42
  -4   6   2  275.07   10.61
  -4   6   2  310.63   12.41
   4   6  -1  223.34    9.98
  -4   6   1  211.57    8.53
  -4   6   0   17.05    1.97
  -4   6   0   20.43    2.84
   4   6   0   17.99    2.41
   4   6   1 1041.50   32.46
  -4   6  -1  978.61   30.69
  -4   6  -1 1049.63   32.70
   4   6   1  955.33   30.32
  -4   6  -1 1003.30   33.02
  -4   6  -1 1032.02   33.28
  -4   6  -2    0.47    0.64
   4   6   2    0.84    0.67
  -4   6  -2    1.10    0.68
  -4   6  -2    1.17    0.74
   4   6   2    0.68    0.63
  -4   6  -2    0.24    0.78
  -4   6  -2    0.73    0.72
  -4   6  -3  120.82    7.36
  -4   6  -3  104.15    6.28
   4   6   3  109.18    6.76
   4   6   3  103.93    5.92
  -4   6  -3  119.44    7.63
  -4   6  -3  106.83    7.32
  -4   6  -4  327.77   15.16
  -4   6  -4  296.95   14.63
   4   6   4  362.17   14.27
  -4   6  -4  390.13   16.03
  -4   6  -4  327.36   14.18
  -4   6  -4  327.34   13.64
   4   6   4  337.70   13.33
  -4   6  -5   37.83    4.27
  -4   6  -5   35.10    3.71
  -4   6  -5   34.15    4.15
   4   6   5   34.08    3.43
  -4   6  -6  403.08   16.61
  -4   6  -6  411.25   15.84
  -4   6  -6  390.73   16.78
  -4   6  -7   17.78    2.45
  -4   6  -7   17.99    2.63
  -4   6  -8   17.39    2.14
   4   7 -11   74.44    4.11
   4   7 -10   16.71    2.40
  -4   7  10   12.53    1.97
  -4   7  10   15.37    2.07
  -4   7   9   84.68    6.07
  -4   7   9   91.62    5.95
  -4   7   9   77.60    6.20
   4   7  -9   81.72    6.33
  -4   7   8  189.68    9.81
  -4   7   8  199.83   10.43
   4   7  -8  225.70   11.41
  -4   7   8  209.82   10.82
   4   7  -8  197.44   11.23
   4   7  -8  200.53   11.00
  -4   7   7   14.78    2.56
  -4   7   7   12.62    2.45
   4   7  -7   18.35    3.10
  -4   7   7   15.93    2.82
   4   7  -7   12.13    2.51
  -4   7   7   16.53    2.86
  -4   7   6  562.11   22.03
  -4   7   6  615.86   22.52
   4   7  -6  589.35   22.53
  -4   7   6  616.85   22.74
   4   7  -6  611.35   23.33
  -4   7   6  595.98   22.18
  -4   7   5  194.96   10.59
  -4   7   5  211.13   10.83
   4   7  -5  191.11   10.48
  -4   7   5  201.45   10.73
  -4   7   5  206.91   10.57
   4   7  -5  202.21   10.94
   4   7  -5  196.95   10.69
  -4   7   4  116.16    7.42
  -4   7   4  122.42    7.89
   4   7  -4  119.10    7.43
   4   7  -4  112.67    7.13
   4   7  -4  120.34    7.70
   4   7  -4  121.21    7.48
  -4   7   4   99.78    7.16
  -4   7   4  113.40    7.35
  -4   7   4  104.95    6.97
  -4   7   4  105.97    7.26
  -4   7   3  147.75    8.90
   4   7  -3  158.44    8.36
   4   7  -3  160.17    8.43
  -4   7   3  147.44    8.91
  -4   7   3  168.41    9.06
  -4   7   3  151.02    8.64
  -4   7   3  162.04    7.96
  -4   7   3  168.90    9.48
   4   7  -3  146.48    8.17
  -4   7   3  156.29    8.91
  -4   7   3  173.09    9.32
  -4   7   2    5.51    1.65
  -4   7   2    6.83    1.64
   4   7  -2    7.17    1.66
  -4   7   2    6.71    1.78
  -4   7   2    5.72    1.58
  -4   7   1  272.82   12.60
  -4   7   1  249.00   12.34
  -4   7   1  292.95   12.86
  -4   7   1  273.78   12.70
  -4   7   1  265.92   11.91
  -4   7   1  272.81   12.33
  -4   7   0  122.28    7.63
  -4   7   0  130.58    7.58
  -4   7   0  128.12    8.00
   4   7   0  105.37    6.66
  -4   7   0  119.43    7.35
  -4   7   0  106.07    7.07
  -4   7  -1   46.74    4.51
  -4   7  -1   38.11    4.10
  -4   7  -1   37.77    3.88
   4   7   1   46.23    4.19
  -4   7  -1   38.29    4.12
  -4   7  -1   38.65    4.16
  -4   7  -2   42.52    4.35
  -4   7  -2   31.74    3.52
  -4   7  -2   34.96    4.20
  -4   7  -2   37.87    4.17
  -4   7  -2   38.40    4.13
   4   7   2   37.99    3.89
  -4   7  -3   40.89    4.39
  -4   7  -3   38.72    4.45
  -4   7  -3   37.70    4.11
   4   7   3   38.77    4.01
  -4   7  -4    5.82    1.69
  -4   7  -4    5.94    1.72
  -4   7  -4    6.95    1.77
  -4   7  -4    7.54    2.01
   4   7   4    6.13    1.64
  -4   7  -5  174.86    9.97
  -4   7  -5  177.87    8.97
  -4   7  -5  194.87   10.40
  -4   7  -6    3.28    1.18
  -4   7  -6    2.48    1.20
  -4   7  -7   26.95    3.02
  -4   7  -7   32.56    3.22
  -4   7  -7   26.39    3.05
   4   8 -10   78.00    4.88
  -4   8  10   70.45    4.44
  -4   8  10   82.43    4.34
  -4   8   9    3.25    1.07
   4   8  -9    3.15    1.27
  -4   8   9    6.38    1.54
  -4   8   9    4.48    1.36
  -4   8   8    9.25    1.90
  -4   8   8    8.28    1.76
  -4   8   8    9.68    2.30
   4   8  -8   13.23    2.59
  -4   8   8    9.44    2.06
  -4   8   7   33.19    4.10
  -4   8   7   44.03    4.36
  -4   8   7   43.86    4.40
   4   8  -7   43.57    4.67
  -4   8   6   23.40    3.45
  -4   8   6   25.56    3.40
   4   8  -6   20.75    3.21
  -4   8   6   21.09    3.30
   4   8  -6   26.62    3.80
   4   8  -6   25.67    3.66
  -4   8   6   23.07    3.30
  -4   8   5  237.02   12.38
  -4   8   5  236.12   11.78
   4   8  -5  266.32   12.60
  -4   8   5  239.31   12.42
   4   8  -5  260.14   12.93
   4   8  -5  284.03   13.11
  -4   8   5  275.06   13.18
  -4   8   5  238.83   11.91
   4   8  -4   35.22    3.89
   4   8  -4   40.41    4.34
   4   8  -4   41.29    4.27
  -4   8   4   37.44    4.43
  -4   8   4   36.63    3.96
  -4   8   4   36.23    3.78
  -4   8   4   40.51    4.63
  -4   8   4   43.41    4.67
  -4   8   4   39.06    4.21
   4   8  -3    6.82    1.62
   4   8  -3    4.88    1.46
  -4   8   3    4.94    1.62
  -4   8   3    3.73    1.43
  -4   8   3    3.37    1.33
  -4   8   3    5.69    1.53
  -4   8   3    5.07    1.51
   4   8  -3    5.29    1.52
  -4   8   3    2.90    1.05
  -4   8   3    6.49    1.90
  -4   8   3    3.85    1.52
  -4   8   2   58.36    5.32
  -4   8   2   60.97    5.02
  -4   8   2   56.66    5.15
  -4   8   2   53.07    5.02
   4   8  -2   54.99    4.34
   4   8  -2   48.72    4.62
  -4   8   1  438.20   17.53
  -4   8   1  438.21   17.85
  -4   8   1  432.20   17.72
  -4   8   1  388.38   17.00
  -4   8   1  421.95   16.52
  -4   8   1  382.21   16.87
  -4   8   0  107.35    7.54
  -4   8   0  108.84    7.16
   4   8   0   92.82    6.32
  -4   8   0   83.51    6.59
  -4   8   0   93.36    6.73
  -4   8   0   92.79    6.87
  -4   8  -1  108.09    7.79
  -4   8  -1  116.29    8.25
  -4   8  -1  121.70    7.66
  -4   8  -1  132.83    8.13
  -4   8  -1  131.85    8.14
  -4   8  -1  122.05    7.81
   4   8   1  116.20    7.33
  -4   8  -2   24.52    3.53
  -4   8  -2   32.70    3.85
  -4   8  -2   23.64    3.36
  -4   8  -2   22.86    3.56
  -4   8  -2   27.03    3.28
  -4   8  -2   26.45    3.55
   4   8   2   26.88    3.38
  -4   8  -3   70.25    5.80
  -4   8  -3   82.39    6.39
  -4   8  -3   66.85    6.09
  -4   8  -3   72.73    6.03
   4   8   3   73.16    5.70
  -4   8  -4  164.33    9.67
  -4   8  -4  169.02    9.32
   4   8   4  187.39    9.46
  -4   8  -5    4.21    1.45
  -4   8  -5    2.41    1.17
  -4   8  -5    3.84    1.24
   4   8   5    6.16    1.53
  -4   8  -6  208.07    9.65
  -4   8  -6  154.50    8.57
  -4   8  -7    2.77    0.87
  -4   8  -7    3.77    1.05
  -4   8  -7    3.30    1.07
  -4   9  10   14.52    1.42
   4   9 -10   12.42    1.66
  -4   9   9  120.73    5.87
  -4   9   9  111.53    6.37
  -4   9   9  112.73    6.52
   4   9  -9  117.18    6.78
  -4   9   8  141.16    7.40
  -4   9   8  148.88    8.85
  -4   9   8  155.75    8.44
  -4   9   8  142.51    7.68
   4   9  -7   67.16    5.95
  -4   9   7   69.25    5.57
  -4   9   7   62.82    4.97
  -4   9   7   62.73    6.18
  -4   9   7   83.41    6.29
  -4   9   6  163.06    9.58
  -4   9   6  150.69    8.54
  -4   9   6  150.05    8.81
  -4   9   6  190.87   10.30
   4   9  -6  176.54   10.27
  -4   9   5  193.32   10.87
  -4   9   5  186.07    9.62
  -4   9   5  172.31   10.36
  -4   9   5  182.50    9.84
  -4   9   5  215.80   11.35
   4   9  -5  193.77   10.84
   4   9  -5  191.62   10.60
   4   9  -4  223.31   11.34
   4   9  -4  212.16   10.96
  -4   9   4  215.40   11.72
  -4   9   4  195.26    9.96
  -4   9   4  236.85   12.29
   4   9  -4  199.90   10.45
  -4   9   4  216.26   10.81
  -4   9   4  190.78    9.99
  -4   9   4  240.77   12.16
  -4   9   3  127.39    8.22
  -4   9   3  131.84    8.13
  -4   9   3  149.80    9.63
   4   9  -3  146.66    8.34
  -4   9   3  127.94    8.92
   4   9  -3  129.76    7.99
  -4   9   2    9.42    2.08
  -4   9   2   10.45    2.11
   4   9  -2    7.08    1.82
  -4   9   2    6.72    1.90
  -4   9   2    5.81    1.85
  -4   9   2    8.92    2.34
  -4   9   1  143.13    8.94
  -4   9   1  140.31    8.56
  -4   9   1  147.17    9.20
  -4   9   1  140.42    8.75
   4   9  -1  125.96    7.91
  -4   9   1  135.53    7.90
  -4   9   1  136.16    8.80
  -4   9   0   42.11    4.52
  -4   9   0   53.00    5.31
  -4   9   0   42.88    4.61
  -4   9   0   34.87    4.06
  -4   9   0   43.82    4.71
  -4   9  -1   44.17    4.64
  -4   9  -1   38.78    4.33
  -4   9  -1   43.12    4.85
  -4   9  -1   40.75    4.34
  -4   9  -1   36.22    4.26
  -4   9  -1   42.02    4.65
   4   9   1   41.84    4.28
   4   9   2   23.75    3.17
  -4   9  -2   22.00    3.23
  -4   9  -2   17.25    2.88
  -4   9  -2   18.33    3.15
  -4   9  -2   18.50    2.99
   4   9   3  302.46   13.33
  -4   9  -3  293.34   13.76
  -4   9  -3  322.46   14.14
  -4   9  -3  298.43   13.66
   4   9   4   10.85    2.16
  -4   9  -4    6.49    1.76
  -4   9  -4    9.42    2.13
  -4   9  -4    8.44    1.91
  -4   9  -4    7.37    1.91
  -4   9  -5  152.37    8.77
  -4   9  -5  135.55    7.75
  -4   9  -5  165.96    8.67
  -4   9  -6   10.98    1.85
  -4   9  -6   17.26    2.39
  -4  10   9   11.24    1.63
  -4  10   8    1.65    0.80
  -4  10   8    0.98    0.89
  -4  10   8    2.86    1.18
   4  10  -7   41.24    4.30
  -4  10   7   31.72    3.03
  -4  10   7   33.79    4.12
  -4  10   7   29.72    3.42
  -4  10   7   34.92    3.83
  -4  10   6    1.81    0.87
   4  10  -6    2.08    1.39
  -4  10   6    4.84    1.68
  -4  10   6    4.62    1.54
  -4  10   5  199.89   10.98
  -4  10   5  204.34   11.10
   4  10  -5  205.22   11.01
  -4  10   5  198.50   11.71
  -4  10   5  176.35    9.47
  -4  10   4   62.57    5.91
  -4  10   4   62.51    5.88
   4  10  -4   62.26    5.52
  -4  10   4   63.76    6.18
  -4  10   4   56.54    4.90
  -4  10   3    4.22    1.39
  -4  10   3    4.49    1.72
   4  10  -3    4.37    1.42
   4  10  -3    3.77    1.36
  -4  10   3    4.90    1.65
  -4  10   3    3.78    1.60
  -4  10   3    2.65    1.09
  -4  10   2   36.02    4.28
  -4  10   2   38.00    4.76
  -4  10   2   32.80    4.33
  -4  10   2   31.98    3.68
  -4  10   2   34.62    3.93
   4  10  -2   41.74    4.23
  -4  10   1  570.55   21.72
  -4  10   1  598.89   22.81
  -4  10   1  570.80   22.33
   4  10  -1  533.29   20.86
  -4  10   1  520.18   21.70
  -4  10   1  553.86   21.02
  -4  10   0    6.68    1.87
  -4  10   0    9.67    2.27
  -4  10   0    8.55    2.13
  -4  10   0    7.02    1.77
  -4  10   0    5.53    1.60
  -4  10   0    9.18    2.25
  -4  10  -1   85.94    7.08
  -4  10  -1   83.79    6.76
  -4  10  -1   81.05    6.26
   4  10   1   78.72    6.04
  -4  10  -1   81.52    6.31
  -4  10  -2    5.28    1.64
  -4  10  -2    4.95    1.67
  -4  10  -2    2.65    1.28
  -4  10  -2    4.21    1.59
   4  10   2    3.59    1.48
  -4  10  -3   31.75    3.78
  -4  10  -3   26.90    3.66
  -4  10  -3   27.54    3.38
  -4  10  -3   32.32    3.75
   4  10   3   23.22    3.13
  -4  10  -4  292.67   12.66
  -4  10  -4  276.45   12.07
   4  10   4  293.28   12.10
  -4  10  -5    0.41    0.50
  -4  10  -5   -0.16    0.47
   4  10   5    0.47    0.57
  -4  10  -6   61.09    3.83
  -4  11   8   52.16    3.85
  -4  11   8   53.46    3.53
  -4  11   7    0.19    0.80
  -4  11   6   85.73    6.05
  -4  11   6   85.70    6.60
   4  11  -6   87.14    6.31
  -4  11   5   48.14    5.00
  -4  11   5   38.61    3.51
  -4  11   5   36.24    4.16
  -4  11   5   36.61    4.20
  -4  11   4  203.37   10.94
  -4  11   4  170.06    8.73
  -4  11   4  201.01   10.88
  -4  11   3   22.65    3.55
  -4  11   3   20.07    3.08
   4  11  -3   20.46    2.91
  -4  11   3   20.67    3.11
  -4  11   3   22.16    2.73
  -4  11   2    5.12    1.79
   4  11  -2    3.47    1.34
  -4  11   2    3.00    1.18
  -4  11   2    3.65    1.40
  -4  11   2    3.68    1.21
  -4  11   1   27.85    4.14
  -4  11   1   36.16    4.34
   4  11  -1   36.68    3.96
  -4  11   1   31.16    3.37
  -4  11   1   38.03    4.36
  -4  11   0    4.91    1.61
  -4  11   0    3.37    1.14
  -4  11   0    6.23    1.89
  -4  11  -1   40.51    4.49
  -4  11  -1   34.44    3.51
  -4  11  -1   39.81    4.05
   4  11   1   31.43    3.68
  -4  11  -2    8.21    2.03
  -4  11  -2   10.10    2.06
  -4  11  -2    7.23    1.82
   4  11   2    8.23    1.85
  -4  11  -3   51.53    4.84
  -4  11  -3   52.40    4.62
  -4  11  -3   45.93    4.32
   4  11   3   61.25    4.72
  -4  11  -4    1.06    0.72
  -4  11  -4    0.61    0.64
   4  11   4    1.40    0.81
  -4  11  -4    1.48    0.80
  -4  11  -5   64.50    4.38
   4  11   5   94.68    4.68
  -4  12   8    0.25    0.29
  -4  12   7   95.54    5.13
  -4  12   6   18.64    2.43
  -4  12   6   13.41    2.21
  -4  12   5   91.57    6.06
  -4  12   5   79.81    5.90
  -4  12   4   43.81    4.35
  -4  12   4   43.97    4.39
  -4  12   4   44.95    4.31
  -4  12   3    3.93    1.39
  -4  12   3    3.00    1.24
  -4  12   2    7.16    1.95
  -4  12   2    9.75    2.00
   4  12  -2   11.45    2.08
  -4  12   1  285.28   14.30
  -4  12   1  319.66   14.35
   4  12  -1  299.87   13.10
  -4  12   1  313.30   13.83
  -4  12   0   13.66    2.72
  -4  12   0   12.40    2.40
   4  12   0   14.10    2.38
  -4  12   0   16.10    2.70
  -4  12  -1  192.40   10.14
  -4  12  -2   26.74    3.28
  -4  12  -2   18.87    2.70
   4  12   2   23.41    2.79
  -4  12  -3   17.41    2.39
  -4  12  -3   16.20    2.23
   4  12   3   14.89    2.16
   4  12   4   75.66    4.36
  -4  12  -4   52.42    3.86
  -4  13   6  199.24    8.39
  -4  13   6  244.48    8.95
  -4  13   5   31.62    2.90
  -4  13   5   43.80    3.53
  -4  13   4   47.43    4.00
  -4  13   4   43.81    3.91
  -4  13   3   14.31    2.29
   4  13  -2    2.07    0.88
  -4  13   2    0.71    0.75
  -4  13   1   41.80    3.86
   4  13  -1   46.85    3.88
  -4  13   1   41.69    4.27
  -4  13   0   87.89    5.84
   4  13   0   86.24    5.45
  -4  13   0   78.20    5.96
  -4  13  -1   16.55    2.35
  -4  13  -1   18.57    2.55
  -4  13  -1   17.28    2.67
  -4  13  -2   23.89    2.62
  -4  13  -2   22.81    2.66
  -4  13  -2   19.10    2.70
   4  13   2   22.61    2.56
  -4  13  -3   15.76    1.86
  -4  13  -3   19.41    2.41
   4  13   3   23.29    2.30
  -4  14   5   90.22    4.33
  -4  14   3    1.93    0.76
  -4  14   3    1.55    0.68
  -4  14   2   23.06    2.48
  -4  14   2   24.87    2.63
  -4  14   1  107.77    5.89
  -4  14   1  124.70    6.52
  -4  14   0    7.33    1.30
  -4  14   0   11.42    1.80
   4  14   0   11.60    1.59
  -4  14  -1  197.88    8.65
   4  14   1  200.98    8.14
  -4  14  -2    7.20    1.24
   5  -9  -4    0.61    0.64
   5  -9  -3  470.73   19.50
   5  -9  -2   15.94    2.81
   5  -9   0   21.39    3.33
   5  -8  -6    2.10    1.14
   5  -8  -5   13.45    2.64
   5  -8  -4  221.91   11.62
   5  -8  -3   77.20    6.20
   5  -8   0   99.86    7.13
   5  -8   1  135.60    8.61
   5  -8   2  515.80   20.58
   5  -7  -7    5.88    1.74
   5  -7  -6   16.68    2.87
  -5  -7   6   14.37    2.51
   5  -7  -5  172.47    9.86
   5  -7  -4   30.86    3.82
   5  -7  -3  133.13    8.12
   5  -7  -1  115.47    7.31
   5  -7   0  131.37    7.99
   5  -7   1    0.53    0.79
   5  -7   2   32.62    3.98
   5  -7   3   66.56    5.81
   5  -6  -7    3.25    1.29
  -5  -6   7    4.93    1.64
   5  -6  -6    2.60    1.35
  -5  -6   6    3.18    1.35
   5  -6  -5    7.22    1.86
   5  -6  -4  210.93   10.58
   5  -6  -2  177.43    9.04
   5  -6  -1  402.76   15.84
   5  -6   0  170.17    8.87
   5  -6   1  295.78   13.02
   5  -6   2  461.97   18.19
   5  -6   3   14.66    2.56
  -5  -5  11    2.98    0.77
  -5  -5  10   70.89    4.67
   5  -5  -9    0.62    0.65
  -5  -5   9    1.26    0.91
   5  -5  -8  467.85   17.66
  -5  -5   8  454.75   17.88
  -5  -5   8  438.49   19.07
   5  -5  -7   10.91    2.08
  -5  -5   7    9.92    2.13
   5  -5  -7    6.04    1.93
  -5  -5   7    5.68    1.77
  -5  -5   6   47.75    4.54
   5  -5  -6   58.66    4.79
   5  -5  -6   54.03    5.08
  -5  -5   5  183.42    9.30
   5  -5  -5  191.56    9.20
   5  -5  -5  196.74   10.09
   5  -5  -4   67.73    4.79
   5  -5  -4   65.41    4.89
  -5  -5   4   70.74    5.02
  -5  -5   3   24.08    2.82
   5  -5  -3   23.64    2.68
   5  -5  -3   23.12    2.66
   5  -5  -3   22.65    2.89
  -5  -5   2  150.14    7.60
   5  -5  -2  150.67    7.28
   5  -5  -2  137.13    7.03
   5  -5  -2  157.36    7.92
   5  -5  -1   46.66    3.93
   5  -5   0  210.57    9.88
   5  -5   0  214.71    9.29
  -5  -5   0  235.33    9.69
   5  -5   1   69.19    5.02
   5  -5   1   70.06    4.63
  -5  -5  -1   64.52    4.71
  -5  -5  -2  101.90    6.37
   5  -5   2   98.31    5.98
   5  -5   2  106.11    6.60
  -5  -5  -3   57.95    4.98
   5  -5   3   62.46    5.07
   5  -5   3   57.76    4.65
  -5  -5  -4    1.39    1.25
  -5  -5  -5   72.56    5.51
  -5  -5  -6  160.01    8.29
  -5  -4  11   -0.65    1.22
  -5  -4  10   27.57    3.14
   5  -4 -10   25.03    3.00
  -5  -4   9   11.75    2.31
   5  -4  -9    7.49    1.92
   5  -4  -8   50.16    4.74
  -5  -4   8   53.02    5.21
   5  -4  -8   44.07    4.60
  -5  -4   8   49.95    5.34
  -5  -4   7   52.43    5.00
   5  -4  -7   51.84    4.88
   5  -4  -7   57.30    4.86
   5  -4  -6    8.89    1.91
  -5  -4   6   10.52    2.12
   5  -4  -6    9.45    1.98
   5  -4  -6   10.08    2.11
  -5  -4   5    2.64    1.12
   5  -4  -5    0.63    0.76
  -5  -4   4  408.69   15.66
   5  -4  -4  398.76   15.44
   5  -4  -4  400.34   15.40
  -5  -4   3   16.78    2.41
   5  -4  -3   19.75    2.43
   5  -4  -3   19.78    2.51
   5  -4  -3   20.46    2.59
   5  -4  -2   20.70    2.47
   5  -4  -2   14.07    2.10
   5  -4  -2   22.34    2.57
   5  -4  -1  568.90   19.10
   5  -4  -1  535.95   18.97
   5  -4   0   29.92    2.97
   5  -4   0   33.08    2.98
   5  -4   1  164.74    8.08
   5  -4   1  167.68    7.86
  -5  -4  -1  175.72    8.37
   5  -4   2  616.44   21.57
   5  -4   2  633.07   21.43
  -5  -4  -2  621.59   21.96
   5  -4   3  121.03    6.87
  -5  -4  -3  106.72    6.90
   5  -4   3  108.50    6.51
   5  -4   4  291.57   12.53
   5  -4   4  277.10   12.46
  -5  -4  -4  288.52   13.20
  -5  -4  -5    4.52    1.48
   5  -4   5    4.05    1.38
  -5  -4  -6   56.85    4.88
   5  -4   6   52.33    4.33
  -5  -4  -7  135.38    7.30
  -5  -3  12    0.58    0.45
  -5  -3  11    9.63    1.80
   5  -3 -11   12.57    2.05
   5  -3 -10  100.88    6.50
  -5  -3  10  101.91    6.51
   5  -3  -9   23.06    3.21
  -5  -3   9   25.43    3.46
  -5  -3   8  436.73   17.73
   5  -3  -8  395.79   16.66
   5  -3  -8  407.32   17.20
  -5  -3   7   35.31    4.09
   5  -3  -7   31.38    3.66
   5  -3  -7   32.00    3.85
  -5  -3   6  100.38    6.58
   5  -3  -6  106.33    6.59
  -5  -3   5  131.36    7.51
   5  -3  -5  138.75    7.67
   5  -3  -5  137.51    7.63
  -5  -3   4    4.27    1.25
   5  -3  -4    3.91    1.16
   5  -3  -4    2.94    1.11
  -5  -3   3  212.68    9.39
   5  -3  -3  182.26    8.72
   5  -3  -3  189.85    8.88
   5  -3  -3  187.90    8.95
   5  -3  -2  150.72    7.18
   5  -3  -2  150.39    7.36
   5  -3  -2  137.35    7.07
   5  -3  -1  362.51   13.12
   5  -3  -1  367.37   13.27
   5  -3  -1  370.76   13.57
   5  -3  -1  330.77   13.22
   5  -3   0  397.40   14.29
   5  -3   0  397.54   14.24
  -5  -3  -1   19.26    2.51
   5  -3   1   15.94    2.06
   5  -3   1   14.76    2.12
  -5  -3  -2   34.56    3.55
   5  -3   2   39.64    3.41
   5  -3   2   28.98    3.10
   5  -3   2   29.54    3.29
   5  -3   3   90.06    5.93
  -5  -3  -3   88.90    6.28
   5  -3   3   94.11    6.09
   5  -3   4   12.27    2.41
  -5  -3  -4   17.46    2.89
   5  -3   4   13.69    2.34
  -5  -3  -5   43.59    4.84
  -5  -3  -5   45.92    4.65
   5  -3   5   41.11    4.34
   5  -3   5   35.83    3.88
   5  -3   6  120.84    7.13
  -5  -3  -6  123.10    7.67
   5  -3   7   16.91    2.29
  -5  -3  -7   18.75    2.81
  -5  -2  12   46.31    3.04
   5  -2 -11   -0.54    1.23
  -5  -2  11    0.51    0.64
   5  -2 -10  141.82    8.08
  -5  -2  10  140.72    8.00
  -5  -2   9  101.89    7.42
   5  -2  -9  106.03    7.03
  -5  -2   9  106.75    7.21
   5  -2  -9   90.37    7.08
  -5  -2   9   83.86    7.13
  -5  -2   8   87.44    6.69
   5  -2  -8   79.50    6.13
   5  -2  -8   90.72    6.77
  -5  -2   7   46.92    4.70
   5  -2  -7   43.81    4.37
   5  -2  -7   47.62    4.64
  -5  -2   6   45.97    4.27
   5  -2  -6   45.02    4.32
   5  -2  -6   48.79    4.34
   5  -2  -5    4.86    1.44
  -5  -2   5    4.39    1.31
   5  -2  -5    5.63    1.59
   5  -2  -5    4.42    1.35
  -5  -2   4  104.39    6.13
   5  -2  -4  100.91    6.15
   5  -2  -4   92.61    5.73
  -5  -2   3   53.32    4.08
   5  -2  -3   44.22    3.92
   5  -2  -3   43.36    3.77
   5  -2  -3   52.29    3.80
   5  -2  -2  377.76   14.17
   5  -2  -2  377.20   14.27
   5  -2  -2  390.53   13.83
   5  -2  -1  103.30    5.43
   5  -2  -1   99.67    5.69
   5  -2  -1  108.66    5.85
   5  -2  -1  107.34    5.41
   5  -2   0   39.25    2.98
   5  -2   0   38.93    3.10
   5  -2   1  318.20   12.04
  -5  -2  -1  344.18   13.35
   5  -2   1  359.50   12.91
   5  -2   2  157.52    8.00
   5  -2   2  147.45    6.95
   5  -2   2  165.52    7.91
  -5  -2  -2  173.95    8.54
   5  -2   3  190.70    9.07
   5  -2   3  172.34    8.88
  -5  -2  -3  171.37    9.22
   5  -2   4  238.47   11.06
   5  -2   4  213.27   10.65
  -5  -2  -4  241.20   11.70
   5  -2   5   20.96    3.18
  -5  -2  -5   16.93    3.11
  -5  -2  -5   17.89    2.99
   5  -2   5   21.35    2.95
  -5  -2  -6  175.74    9.68
   5  -2   6  179.35    9.21
  -5  -2  -7  126.82    7.49
   5  -2   7  128.70    7.04
  -5  -2  -8    8.74    1.84
  -5  -1  12   12.18    1.54
   5  -1 -11   98.91    5.99
  -5  -1  11   96.89    5.74
   5  -1 -10  167.04    8.99
  -5  -1  10  160.09    8.78
  -5  -1   9   63.76    6.04
   5  -1  -9   84.33    6.21
  -5  -1   9   78.23    6.38
   5  -1  -9   61.61    5.24
   5  -1  -9   74.01    6.30
  -5  -1   9   82.96    6.21
  -5  -1   8  265.65   12.16
  -5  -1   8  281.28   13.21
   5  -1  -8  279.27   12.95
   5  -1  -8  285.10   13.44
  -5  -1   7    2.30    1.07
   5  -1  -7    2.92    1.17
   5  -1  -7    0.78    0.89
  -5  -1   7    1.79    0.93
  -5  -1   6  315.10   13.09
  -5  -1   6  292.83   12.75
   5  -1  -6  299.12   13.14
   5  -1  -6  289.69   12.84
   5  -1  -5  285.54   12.22
  -5  -1   5  282.44   11.96
   5  -1  -5  274.41   12.16
   5  -1  -5  279.72   11.91
   5  -1  -4   99.55    6.12
  -5  -1   4   95.46    5.83
   5  -1  -4  100.24    6.12
   5  -1  -4   96.29    5.62
   5  -1  -3 1639.71   51.32
   5  -1  -3 1680.60   51.30
   5  -1  -3 1793.19   50.43
   5  -1  -2    0.97    0.83
   5  -1  -2    1.69    0.86
   5  -1  -2    1.77    0.71
   5  -1  -1  421.86   14.12
   5  -1  -1  418.46   14.68
   5  -1  -1  368.65   14.24
   5  -1  -1  384.12   13.47
   5  -1   0   78.70    4.15
   5  -1   0   82.42    4.66
   5  -1   1    0.40    0.36
   5  -1   1    1.34    0.82
  -5  -1  -1    1.78    0.98
   5  -1   2  302.90   11.93
   5  -1   2  283.72   12.00
  -5  -1  -2  294.35   12.43
   5  -1   3  138.23    7.52
   5  -1   3  142.38    7.72
  -5  -1  -3  139.45    8.02
   5  -1   4    0.46    0.99
   5  -1   4    0.23    1.28
  -5  -1  -4    1.06    1.01
   5  -1   5   51.04    4.99
  -5  -1  -5   66.86    5.97
   5  -1   5   63.52    5.13
  -5  -1  -6    1.61    1.21
   5  -1   6    0.46    1.29
  -5  -1  -7    1.17    0.98
   5  -1   7    1.96    1.03
  -5  -1  -8   65.05    4.65
   5   0 -12   64.11    3.89
  -5   0  12   66.03    3.65
   5   0 -11   26.31    3.01
  -5   0  11   31.65    3.13
   5   0 -10   90.06    6.18
  -5   0  10   82.61    5.85
   5   0  -9  123.21    7.67
  -5   0   9  113.34    7.80
  -5   0   9  107.82    6.89
   5   0  -9  100.51    7.10
   5   0  -9  117.56    8.05
  -5   0   9  118.19    7.62
  -5   0   8    7.18    1.85
   5   0  -8    3.11    1.33
   5   0  -8    6.26    1.78
  -5   0   8    5.80    1.57
  -5   0   7   31.04    3.57
  -5   0   7   30.19    3.67
   5   0  -7   30.31    3.56
   5   0  -7   37.51    4.10
  -5   0   6    1.98    0.92
   5   0  -6    1.57    0.93
   5   0  -6    0.94    0.85
  -5   0   6    0.22    0.53
  -5   0   5   20.93    2.59
   5   0  -5   17.48    2.61
   5   0  -5   14.09    2.30
   5   0  -4  814.15   28.32
  -5   0   4  902.23   28.33
   5   0  -4  861.66   27.64
   5   0  -4  900.77   28.78
   5   0  -3  580.66   19.04
   5   0  -3  567.29   20.11
   5   0  -3  577.32   20.07
   5   0  -2    3.75    0.88
   5   0  -2    2.11    0.87
   5   0  -2    1.86    0.91
   5   0  -1   45.96    3.31
   5   0  -1   48.45    3.64
   5   0  -1   46.74    3.54
   5   0  -1   40.38    2.75
   5   0   0   33.58    2.35
   5   0   0   42.48    3.13
  -5   0  -1  411.72   15.02
   5   0   1  384.81   14.20
  -5   0  -2   82.90    5.64
   5   0   2   89.01    5.60
   5   0   2   90.74    5.43
  -5   0  -3  306.17   13.06
   5   0   3  288.39   12.34
   5   0   3  281.83   12.16
  -5   0  -4  601.96   22.42
   5   0   4  601.48   21.65
   5   0   4  586.38   21.55
  -5   0  -5   25.02    3.69
   5   0   5   25.29    3.30
   5   0   5   23.45    3.47
  -5   0  -6   74.95    6.03
   5   0   6   76.78    5.73
  -5   0  -7   40.96    4.15
   5   0   7   42.01    3.88
  -5   0  -8    7.58    1.80
   5   1 -12    6.89    1.09
  -5   1  12   11.24    1.48
  -5   1  11   88.94    5.07
   5   1 -10  118.54    7.33
  -5   1  10  163.86    7.98
   5   1  -9   74.48    6.06
  -5   1   9   74.85    6.29
  -5   1   9   72.73    5.56
  -5   1   8  275.19   12.95
  -5   1   8  267.22   12.49
  -5   1   7    2.21    1.03
  -5   1   7    2.12    1.06
  -5   1   7    2.27    1.09
  -5   1   6  292.65   13.17
  -5   1   6  325.10   13.28
   5   1  -4   96.35    6.05
   5   1  -2    1.36    0.55
   5   1  -1  376.26   12.34
   5   1   2  292.18   12.04
  -5   1  -5   48.77    4.54
   5   1   5   57.26    5.22
  -5   1  -5   59.03    5.62
  -5   1  -8   60.37    4.52
   5   2 -12   35.44    2.57
  -5   2  12   32.11    2.13
  -5   2  11    0.65    0.67
   5   2 -11    0.18    1.12
  -5   2  11    0.87    0.58
  -5   2  10  115.46    6.78
  -5   2  10  128.07    7.30
   5   2 -10  123.62    7.35
   5   2 -10  103.31    6.81
  -5   2   9   95.44    7.13
  -5   2   9   87.26    6.27
   5   2  -9   88.76    6.99
  -5   2   9   98.04    6.80
   5   2  -9   93.90    6.60
   5   2  -9   92.22    6.87
  -5   2   8   91.21    6.70
  -5   2   8   80.27    6.21
   5   2  -8   79.80    6.50
   5   2  -8   92.26    6.52
   5   2  -8   88.54    6.84
   5   2  -7   40.55    4.39
   5   2  -7   43.40    4.38
  -5   2   7   42.18    4.29
  -5   2   7   40.98    4.25
  -5   2   7   40.23    4.26
  -5   2   6   45.59    4.41
   5   2  -6   45.76    4.35
   5   2  -6   45.26    4.25
  -5   2   6   50.68    4.50
  -5   2   6   42.10    4.06
  -5   2   5    3.99    1.21
   5   2  -5    4.14    1.46
  -5   2   5    4.68    1.41
   5   2  -5    3.79    1.24
   5   2  -5    4.90    1.41
  -5   2   4   82.95    5.29
   5   2  -4   84.63    5.56
  -5   2   3   50.11    3.90
   5   2  -3   50.58    4.13
   5   2  -3   54.14    4.13
   5   2  -2  403.67   14.53
   5   2  -2  372.46   14.33
   5   2  -1  108.79    5.55
   5   2  -1  100.54    5.65
   5   2  -1  101.36    5.64
   5   2   0   36.81    3.01
  -5   2  -1  332.51   13.50
   5   2   1  357.93   13.07
   5   2   2  148.09    7.78
  -5   2  -2  161.29    8.28
   5   2   2  155.82    7.68
   5   2   3  174.01    8.87
  -5   2  -3  170.77    9.21
   5   2   3  182.27    8.90
   5   2   4  217.06   10.60
   5   2   4  223.06   10.73
  -5   2  -4  229.72   11.46
  -5   2  -5   20.56    3.21
  -5   2  -5   18.10    2.80
   5   2   5   20.29    3.16
  -5   2  -5   16.79    3.10
   5   2   5   20.65    2.86
  -5   2  -6  177.39    9.55
   5   2   6  178.97    8.90
   5   2   7  125.82    7.01
  -5   2  -7  131.42    7.69
  -5   2  -8   11.85    1.86
  -5   2  -8    7.01    1.81
  -5   3  12    0.28    0.29
  -5   3  12    0.52    0.34
   5   3 -12    0.18    0.31
  -5   3  11   11.38    1.70
   5   3 -11    9.50    1.88
  -5   3  11   11.02    1.81
   5   3 -11   15.40    2.28
  -5   3  10   89.63    5.82
  -5   3  10   84.59    5.78
   5   3 -10   91.76    6.04
  -5   3  10   77.78    5.63
   5   3 -10   90.43    6.12
  -5   3   9   24.46    3.22
  -5   3   9   22.33    3.07
   5   3  -9   21.85    3.12
  -5   3   9   16.82    2.78
   5   3  -9   27.70    3.65
  -5   3   8  432.95   17.41
  -5   3   8  424.31   17.09
   5   3  -8  396.31   17.05
   5   3  -8  444.51   18.04
  -5   3   7   33.16    3.85
  -5   3   7   24.57    3.39
   5   3  -7   30.50    3.76
  -5   3   7   28.40    3.32
   5   3  -7   33.78    3.79
  -5   3   7   31.82    3.70
   5   3  -7   30.59    3.91
  -5   3   6   93.20    6.57
   5   3  -6   81.15    6.04
   5   3  -6   90.21    6.18
  -5   3   6   94.40    5.89
  -5   3   6   95.26    6.28
  -5   3   6   95.43    6.30
  -5   3   5  127.33    7.14
  -5   3   5  127.24    7.76
  -5   3   5  123.32    6.72
   5   3  -5  134.85    7.52
   5   3  -5  120.92    7.27
   5   3  -5  135.83    7.53
  -5   3   5  119.69    7.14
   5   3  -4    3.98    1.22
  -5   3   4    3.55    1.08
   5   3  -3  179.41    8.64
   5   3  -3  175.61    8.68
  -5   3   3  203.23    8.88
   5   3  -2  131.34    6.77
   5   3  -2  134.85    6.92
   5   3  -1  341.37   12.63
   5   3  -1  339.72   12.87
   5   3  -1  332.09   12.79
   5   3   0  378.10   13.70
  -5   3  -1   22.18    2.88
  -5   3  -1   16.55    2.40
   5   3   1   14.84    2.08
  -5   3  -2   32.75    3.49
   5   3   2   35.00    3.34
   5   3   2   33.74    3.42
  -5   3  -3   91.01    6.36
   5   3   3   84.73    5.72
   5   3   3   83.28    5.76
  -5   3  -4   16.51    2.81
  -5   3  -4   14.48    2.71
   5   3   4   12.30    2.51
   5   3   4   16.82    2.63
  -5   3  -5   45.92    4.61
   5   3   5   39.66    4.28
   5   3   5   44.72    4.32
  -5   3  -5   40.92    4.65
  -5   3  -5   38.76    4.42
   5   3   6  109.73    6.66
  -5   3  -6  121.23    7.58
  -5   3  -6   97.01    6.47
   5   3   7   13.86    2.13
  -5   3  -7   14.56    2.60
  -5   3  -8  137.05    6.94
  -5   4  12   57.83    2.92
  -5   4  11    0.28    0.37
  -5   4  11    0.71    0.64
   5   4 -11    0.19    0.46
  -5   4  11   -0.28    0.45
  -5   4  10   23.56    2.84
  -5   4  10   25.16    2.98
   5   4 -10   22.80    3.22
   5   4 -10   26.88    3.22
  -5   4  10   20.53    2.69
   5   4 -10   25.40    3.02
  -5   4   9   14.93    2.46
  -5   4   9    7.98    1.87
   5   4  -9    9.31    2.00
   5   4  -9    8.86    2.14
  -5   4   9   11.09    2.15
  -5   4   8   39.83    4.42
  -5   4   8   53.24    4.95
  -5   4   8   48.01    4.68
   5   4  -8   42.19    4.54
   5   4  -8   56.88    5.39
   5   4  -8   45.91    4.46
  -5   4   8   47.56    4.59
  -5   4   7   52.34    4.90
  -5   4   7   49.79    4.89
   5   4  -7   45.79    4.76
   5   4  -7   52.87    4.75
  -5   4   7   53.03    4.68
   5   4  -7   56.65    5.42
  -5   4   7   54.26    4.89
  -5   4   6   10.49    1.99
  -5   4   6    6.63    1.64
  -5   4   6   10.05    2.18
   5   4  -6    4.99    1.51
   5   4  -6    9.00    1.92
   5   4  -6    8.58    2.06
  -5   4   6    8.74    1.94
   5   4  -5    3.02    1.16
  -5   4   5    2.57    0.98
  -5   4   5    2.06    0.99
  -5   4   5    1.63    0.92
  -5   4   4  402.59   14.64
   5   4  -4  345.98   14.46
   5   4  -4  351.64   14.33
  -5   4   4  378.62   14.45
   5   4  -4  403.75   15.43
  -5   4   4  346.36   14.76
  -5   4   3   17.95    2.31
   5   4  -3   20.45    2.53
   5   4  -3   16.63    2.36
  -5   4   3   14.35    2.14
   5   4  -2   22.09    2.54
   5   4  -2   16.87    2.31
   5   4  -1  561.62   18.56
   5   4  -1  510.20   18.25
  -5   4   0   29.27    3.40
   5   4   0   35.24    3.08
  -5   4  -1  153.84    7.96
   5   4   1  152.04    7.44
  -5   4  -1  165.71    8.80
   5   4   1  150.51    7.97
  -5   4  -2  590.57   20.79
   5   4   2  522.36   19.91
  -5   4  -2  598.94   21.67
   5   4   2  572.83   19.84
   5   4   3   99.84    6.43
  -5   4  -3   99.26    6.82
   5   4   3  110.48    6.59
  -5   4  -3  110.71    7.10
  -5   4  -4  267.59   13.32
   5   4   4  268.71   12.18
  -5   4  -4  275.16   13.05
   5   4   4  282.32   12.27
   5   4   5    3.46    1.43
  -5   4  -5    4.40    1.52
  -5   4  -5    3.17    1.28
  -5   4  -6   49.44    4.43
  -5   4  -6   50.67    4.75
   5   4   6   51.43    4.29
  -5   4  -7  143.42    7.83
   5   5 -11    2.71    0.94
  -5   5  11    4.14    0.99
  -5   5  10   59.12    4.22
  -5   5  10   70.27    4.91
   5   5 -10   77.92    5.84
   5   5 -10   77.27    5.47
  -5   5  10   79.22    5.28
  -5   5   9    0.19    0.56
  -5   5   9    0.72    0.77
   5   5  -9    0.82    0.61
   5   5  -9    0.28    0.75
  -5   5   9    1.43    0.95
  -5   5   8  454.19   17.80
  -5   5   8  390.07   16.69
  -5   5   8  421.68   16.56
  -5   5   8  399.83   16.89
   5   5  -8  427.90   16.74
   5   5  -8  472.95   18.79
   5   5  -8  417.36   17.04
  -5   5   7   10.96    2.15
  -5   5   7    9.70    2.02
   5   5  -7    6.62    1.73
   5   5  -7    8.52    2.14
   5   5  -7    8.54    2.09
  -5   5   7    6.90    1.81
   5   5  -6   43.14    4.24
  -5   5   6   52.73    4.63
  -5   5   6   43.69    4.25
  -5   5   6   52.19    4.70
  -5   5   6   44.62    4.23
  -5   5   6   49.40    4.90
  -5   5   5  184.04    8.88
  -5   5   5  180.60    9.85
  -5   5   5  157.47    9.04
   5   5  -5  175.47    8.94
  -5   5   5  193.27    9.47
   5   5  -5  176.03    9.76
  -5   5   4   63.21    4.57
  -5   5   4   69.76    5.66
  -5   5   4   71.23    5.47
   5   5  -4   64.46    5.14
   5   5  -4   64.35    5.28
   5   5  -4   66.54    4.78
   5   5  -4   61.50    4.79
  -5   5   4   61.69    4.90
  -5   5   3   23.60    2.64
   5   5  -3   22.07    2.62
   5   5  -3   24.20    2.80
   5   5  -3   26.74    3.20
   5   5  -3   25.49    3.24
  -5   5   3   28.30    3.23
  -5   5   3   25.68    3.31
   5   5  -2  132.92    7.61
  -5   5   2  148.20    8.39
  -5   5   2  135.91    6.88
   5   5  -2  130.54    6.76
   5   5  -2  134.15    6.78
   5   5  -1   41.32    3.87
   5   5   0  216.94   10.32
   5   5   0  206.27    9.00
  -5   5   0  197.39    9.22
   5   5   0  218.63   10.08
   5   5   0  213.86    9.62
   5   5   1   65.88    4.42
  -5   5  -1   63.29    4.68
   5   5   1   58.49    4.58
   5   5   1   53.34    4.52
  -5   5  -2   92.07    6.14
   5   5   2   97.44    6.25
  -5   5  -2   98.95    6.85
   5   5   2   82.98    5.45
  -5   5  -3   58.63    5.55
   5   5   3   53.89    4.52
  -5   5  -3   54.32    4.88
  -5   5  -3   57.49    5.06
  -5   5  -4    2.10    1.30
   5   5   4    3.14    1.23
  -5   5  -4   -0.26    2.69
  -5   5  -4    0.74    1.33
  -5   5  -4    1.57    0.85
  -5   5  -5   72.85    6.06
  -5   5  -5   67.13    5.50
  -5   5  -6  131.62    7.72
  -5   5  -6  127.69    7.69
  -5   5  -7    8.15    1.67
  -5   5  -8   64.02    3.85
   5   6 -11   14.95    1.91
  -5   6  11   18.22    1.86
  -5   6  10   13.55    2.00
  -5   6  10   13.19    1.99
  -5   6  10    9.00    1.76
   5   6 -10   10.49    2.01
  -5   6   9   32.33    3.58
   5   6  -9   41.00    4.36
   5   6  -9   37.93    4.24
  -5   6   8   74.77    5.13
   5   6  -8   75.10    6.29
  -5   6   8   83.82    6.15
  -5   6   7    2.61    1.14
  -5   6   7    3.95    1.44
  -5   6   6    3.11    1.28
  -5   6   6    3.84    1.42
   5   6  -6    2.99    1.15
   5   6  -6    3.57    1.52
  -5   6   6    6.43    1.67
  -5   6   5    4.95    1.59
  -5   6   5    6.75    1.73
   5   6  -5    4.71    1.38
   5   6  -5    4.58    1.30
   5   6  -5    6.16    1.72
  -5   6   5   11.14    2.24
  -5   6   4  200.90    9.08
  -5   6   4  218.66   10.99
  -5   6   4  215.25   10.59
   5   6  -4  203.02   10.42
   5   6  -4  222.97   10.85
   5   6  -4  202.13    9.30
   5   6  -4  202.99    9.31
   5   6  -3    2.34    1.09
  -5   6   3    3.95    1.11
  -5   6   3    3.31    1.27
  -5   6   3    6.12    1.46
   5   6  -3    3.74    1.25
   5   6  -3    3.14    1.15
   5   6  -3    3.32    1.03
   5   6  -2  161.45    8.50
   5   6  -2  158.19    8.28
  -5   6   2  164.23    9.31
  -5   6   2  155.67    7.45
   5   6  -1  321.38   13.48
   5   6  -1  342.45   14.23
  -5   6   1  324.86   14.76
  -5   6   0  146.64    8.58
   5   6   0  131.14    7.37
   5   6   0  137.40    7.82
  -5   6   0  134.62    6.91
  -5   6  -1  262.12   10.93
  -5   6  -1  263.76   12.48
   5   6   1  240.04   10.31
  -5   6  -1  255.23   11.83
  -5   6  -1  256.00   12.54
   5   6   1  253.70   11.59
   5   6   1  246.23   11.01
  -5   6  -2  407.53   17.73
   5   6   2  434.82   16.47
   5   6   2  434.40   17.04
  -5   6  -2  462.28   18.30
  -5   6  -3   21.23    3.19
   5   6   3   19.28    2.75
   5   6   3   13.97    2.37
  -5   6  -3   21.62    3.30
  -5   6  -3   14.56    2.59
  -5   6  -4  220.86   11.62
  -5   6  -4  196.66   10.00
  -5   6  -4  202.14    9.93
  -5   6  -4  187.96   10.76
  -5   6  -5    1.02    1.95
  -5   6  -5    4.17    1.46
   5   6   5    3.86    1.32
  -5   6  -5    4.40    1.59
  -5   6  -6   96.93    6.45
  -5   6  -6   89.78    6.08
  -5   6  -7   85.75    5.28
   5   7 -11    7.91    1.20
  -5   7  10   37.87    3.21
  -5   7  10   30.22    3.02
  -5   7   9   19.50    2.58
   5   7  -9   21.37    3.03
   5   7  -9   20.79    2.91
  -5   7   9   19.85    2.71
  -5   7   8  409.78   16.71
  -5   7   8  435.44   17.21
   5   7  -8  418.47   17.57
   5   7  -7    8.94    2.22
  -5   7   7    6.67    1.80
  -5   7   7    8.62    1.98
  -5   7   7    7.70    1.83
  -5   7   6   17.60    2.86
  -5   7   6   16.44    2.75
  -5   7   6   12.18    2.31
  -5   7   6   19.68    2.99
   5   7  -6   16.62    2.99
   5   7  -6   18.40    3.13
  -5   7   5  179.09    9.85
  -5   7   5  180.93    9.77
  -5   7   5  175.65   10.11
   5   7  -5  163.93    9.88
   5   7  -5  170.33    9.89
  -5   7   5  198.78   10.30
  -5   7   4   25.15    3.35
  -5   7   4   33.10    3.84
  -5   7   4   25.52    3.43
  -5   7   4   29.43    3.69
  -5   7   4   30.60    4.01
  -5   7   4   37.39    4.21
   5   7  -4   27.88    3.49
   5   7  -4   28.61    3.56
  -5   7   3  109.17    7.57
   5   7  -3  111.96    7.51
  -5   7   3  114.94    7.56
  -5   7   3  116.08    7.66
  -5   7   3  118.92    6.90
  -5   7   3  127.73    8.50
  -5   7   3  132.28    8.47
   5   7  -3  112.71    7.16
  -5   7   2   14.53    2.52
  -5   7   2   16.33    2.60
  -5   7   2   21.32    3.33
   5   7  -2   18.80    2.53
  -5   7   2   16.78    3.01
  -5   7   2   19.53    3.07
  -5   7   1   87.65    6.74
  -5   7   1   99.44    7.20
  -5   7   1   87.52    6.78
   5   7  -1   95.07    6.44
  -5   7   1  107.61    7.56
  -5   7   0  123.68    8.12
  -5   7   0  129.65    8.24
  -5   7   0  134.08    8.78
  -5   7   0  122.45    8.16
   5   7   0  129.67    7.77
  -5   7   0  147.17    8.93
  -5   7  -1    1.16    0.78
  -5   7  -1    1.31    1.04
  -5   7  -1    0.78    0.70
  -5   7  -1    0.28    0.68
   5   7   1    1.16    0.87
   5   7   1    0.49    0.78
  -5   7  -1    0.58    0.85
  -5   7  -2   32.12    4.02
  -5   7  -2   33.23    4.27
  -5   7  -2   33.30    4.10
   5   7   2   31.24    3.68
   5   7   2   26.29    3.10
  -5   7  -2   34.77    4.11
  -5   7  -3   56.52    5.37
  -5   7  -3   50.47    5.36
   5   7   3   67.61    5.36
   5   7   3   53.20    4.45
  -5   7  -3   53.98    5.06
  -5   7  -4   16.55    2.82
  -5   7  -4   14.59    2.39
   5   7   4   13.97    2.19
  -5   7  -4   17.21    2.96
  -5   7  -5   72.38    5.75
  -5   7  -5   72.10    5.82
  -5   7  -6   77.40    5.40
  -5   7  -6   78.18    5.40
  -5   7  -7    2.40    0.76
  -5   8  10   43.88    2.90
   5   8 -10   43.48    3.38
  -5   8   9   31.33    3.48
  -5   8   9   33.44    3.07
  -5   8   9   32.41    3.24
   5   8  -8    1.55    1.08
   5   8  -8    0.82    0.87
  -5   8   8    1.44    0.82
  -5   8   8    1.65    0.94
  -5   8   8    2.73    0.98
   5   8  -7    2.75    1.28
  -5   8   7    2.63    1.22
  -5   8   7    3.08    1.18
  -5   8   7    3.19    1.24
  -5   8   7    2.79    1.28
   5   8  -6    2.99    1.48
   5   8  -6    2.52    1.42
  -5   8   6    0.76    0.81
  -5   8   6    3.54    1.36
  -5   8   6    4.21    1.47
  -5   8   6    3.71    1.43
   5   8  -5   11.37    2.38
   5   8  -5   16.76    2.90
  -5   8   5   14.38    2.48
  -5   8   5   15.98    2.89
  -5   8   5   11.35    2.31
  -5   8   5   14.66    2.55
  -5   8   5   14.95    2.66
  -5   8   4  222.23   11.30
  -5   8   4  219.13   10.78
  -5   8   4  217.66   11.00
  -5   8   4  209.56   11.75
   5   8  -4  200.35   10.68
   5   8  -4  201.11   10.67
  -5   8   4  196.41   10.56
  -5   8   3   75.17    6.28
  -5   8   3   75.85    6.39
  -5   8   3   73.69    5.71
  -5   8   3   79.54    6.15
  -5   8   3   72.77    6.49
   5   8  -3   58.84    5.38
   5   8  -3   67.36    5.34
  -5   8   2   88.71    7.17
  -5   8   2   82.10    6.01
  -5   8   2   81.19    6.13
  -5   8   2  101.18    7.60
   5   8  -2   73.48    5.97
  -5   8   2   74.98    6.21
  -5   8   2   89.88    6.62
  -5   8   1  271.42   13.54
  -5   8   1  251.32   12.66
  -5   8   1  271.71   13.09
  -5   8   1  285.24   13.58
   5   8  -1  239.95   11.89
  -5   8   1  247.21   12.20
  -5   8   1  248.30   12.29
  -5   8   0   81.37    6.53
  -5   8   0   93.77    7.34
  -5   8   0   89.64    6.85
   5   8   0   84.56    6.22
  -5   8   0   85.24    6.41
  -5   8   0   81.90    6.46
  -5   8  -1  131.83    8.37
  -5   8  -1  115.09    7.92
  -5   8  -1  100.14    7.38
  -5   8  -1  121.96    8.66
  -5   8  -1  111.94    7.73
  -5   8  -1  125.28    7.98
   5   8   1  116.73    7.47
   5   8   2  483.93   18.76
  -5   8  -2  468.28   19.44
  -5   8  -2  468.29   19.57
  -5   8  -2  503.94   19.81
  -5   8  -2  465.89   19.01
   5   8   3   39.45    4.03
  -5   8  -3   49.75    4.92
  -5   8  -3   38.68    4.29
  -5   8  -3   39.12    4.15
  -5   8  -3   36.21    4.27
   5   8   4  168.49    8.67
  -5   8  -4  169.05    8.78
  -5   8  -4  155.69    9.07
  -5   8  -4  143.56    8.29
  -5   8  -5    0.45    0.61
  -5   8  -5    0.23    0.63
  -5   8  -6   43.48    3.46
  -5   8  -6   39.85    3.53
   5   9 -10   65.96    3.56
  -5   9  10   52.16    2.62
  -5   9   9   58.08    4.31
  -5   9   9   63.08    4.21
  -5   9   9   56.10    3.58
   5   9  -8  101.03    6.54
  -5   9   8   89.91    5.31
  -5   9   8   85.24    5.26
  -5   9   8   90.96    5.93
  -5   9   8   89.62    6.41
  -5   9   7    0.78    0.66
   5   9  -7    0.55    0.75
  -5   9   7    0.74    0.73
  -5   9   7   -0.44    1.02
  -5   9   6  214.57   11.12
  -5   9   6  214.47   10.64
  -5   9   6  214.39   10.30
  -5   9   6  254.23   11.91
   5   9  -6  215.14   11.54
   5   9  -6  231.69   11.60
  -5   9   5  206.96    9.97
   5   9  -5  187.79   10.59
   5   9  -5  208.71   10.88
  -5   9   5  195.50   10.55
  -5   9   5  195.77   10.04
  -5   9   4    0.24    0.72
  -5   9   4    0.22    0.38
  -5   9   4    0.69    0.92
  -5   9   4    0.88    0.79
   5   9  -4    1.84    1.05
   5   9  -4    0.26    1.06
  -5   9   4    0.26    0.62
   5   9  -3  406.59   17.37
  -5   9   3  409.84   18.28
  -5   9   3  443.79   18.26
  -5   9   3  423.37   17.46
   5   9  -2   15.87    2.69
  -5   9   2    9.54    2.26
  -5   9   2   19.32    3.34
  -5   9   2   12.54    2.35
  -5   9   2   14.91    3.01
  -5   9   2   15.94    2.94
  -5   9   2   15.09    2.69
  -5   9   1  131.97    8.09
  -5   9   1  141.40    8.71
  -5   9   1  140.86    9.41
  -5   9   1  145.30    9.03
  -5   9   1  135.45    8.53
  -5   9   1  136.14    9.01
  -5   9   0   13.53    2.54
  -5   9   0   15.52    2.92
  -5   9   0   14.64    2.75
   5   9   0   15.30    2.66
  -5   9   0   13.08    2.55
  -5   9   0   13.31    2.53
  -5   9  -1   23.31    3.38
  -5   9  -1   26.16    3.60
   5   9   1   21.08    3.03
  -5   9  -1   23.35    3.45
  -5   9  -1   21.84    3.25
  -5   9  -2  229.07   11.60
  -5   9  -2  237.42   12.00
   5   9   2  244.70   11.56
  -5   9  -2  234.81   11.93
  -5   9  -2  247.87   12.16
  -5   9  -3  113.49    7.41
  -5   9  -3  132.27    8.12
  -5   9  -3  124.10    7.90
  -5   9  -3  129.83    7.94
   5   9   3  138.04    7.78
   5   9   4    9.53    1.81
  -5   9  -4    9.30    1.82
  -5   9  -4    7.62    1.75
  -5   9  -4    8.15    1.66
  -5   9  -5   40.42    3.69
  -5   9  -5   33.84    3.21
  -5  10   9   59.35    3.72
   5  10  -8    5.42    1.36
  -5  10   8    5.56    1.15
  -5  10   8    6.08    1.50
   5  10  -7    3.05    1.13
  -5  10   7    3.61    1.19
  -5  10   6    0.64    0.55
  -5  10   6    0.47    0.69
   5  10  -6    1.31    0.89
  -5  10   6    0.30    0.81
  -5  10   6    0.39    0.52
  -5  10   5   12.88    1.94
  -5  10   5   16.81    2.70
  -5  10   5   13.11    2.21
  -5  10   5   13.14    2.78
   5  10  -5   15.72    2.61
   5  10  -4   88.90    6.41
  -5  10   4   97.67    7.00
  -5  10   4   95.79    7.36
  -5  10   4   87.26    5.97
  -5  10   4  100.83    6.39
  -5  10   3  120.70    8.10
  -5  10   3   98.90    7.32
   5  10  -3  106.61    7.31
  -5  10   3  103.33    7.20
  -5  10   3  115.42    7.08
  -5  10   2  142.07    9.31
  -5  10   2  142.26    8.29
  -5  10   2  172.04    9.84
   5  10  -2  141.95    8.59
  -5  10   1   44.12    4.42
  -5  10   1   46.06    4.94
  -5  10   1   48.79    4.91
  -5  10   0   30.50    3.74
  -5  10   0   22.52    3.14
   5  10   0   23.55    3.21
  -5  10   0   21.44    3.02
  -5  10  -1  151.06    8.81
  -5  10  -1  136.77    8.49
  -5  10  -1  132.24    8.22
  -5  10  -1  155.24    9.22
   5  10   1  159.63    8.82
  -5  10  -2   91.44    6.50
  -5  10  -2   72.72    5.80
  -5  10  -2   83.57    6.09
  -5  10  -2   99.45    6.73
   5  10   2   89.65    6.14
  -5  10  -3   61.64    5.06
  -5  10  -3   56.06    4.62
  -5  10  -3   58.13    4.71
   5  10   3   66.67    4.94
  -5  10  -3   64.30    5.03
  -5  10  -4  129.49    6.95
  -5  10  -4  131.07    7.32
   5  10   4  148.34    7.25
  -5  11   8  141.25    6.53
  -5  11   7   12.93    2.07
  -5  11   7    7.53    1.45
  -5  11   6   62.12    5.13
  -5  11   6   66.48    4.80
  -5  11   5  110.66    7.53
  -5  11   5  125.61    6.60
  -5  11   5  125.70    7.54
  -5  11   4    1.03    0.98
  -5  11   4    0.18    0.48
  -5  11   4    0.51    0.68
  -5  11   3  305.68   13.61
  -5  11   3  334.88   13.97
  -5  11   3  326.54   13.22
  -5  11   2    7.64    2.04
  -5  11   2    7.98    1.64
  -5  11   2   10.18    2.15
   5  11  -2    6.63    1.81
  -5  11   1   83.25    6.26
  -5  11   1   74.48    6.40
  -5  11   1   72.35    5.17
  -5  11   1   74.31    6.10
   5  11  -1   78.70    5.92
  -5  11   0   52.36    4.36
  -5  11   0   59.27    5.21
  -5  11   0   67.96    5.64
  -5  11  -1    7.26    1.59
   5  11   1    8.11    1.85
  -5  11  -1    6.09    1.82
  -5  11  -1    7.99    1.82
  -5  11  -2   64.53    4.92
   5  11   2   67.99    5.01
  -5  11  -2   64.18    5.10
  -5  11  -2   65.19    4.91
  -5  11  -3   62.40    4.60
  -5  11  -3   55.16    4.04
   5  11   3   71.72    4.77
  -5  11  -3   67.34    4.75
  -5  12   7   65.36    3.56
  -5  12   7   59.53    3.70
  -5  12   6    1.75    0.72
  -5  12   6    0.64    0.67
  -5  12   5    1.27    0.73
  -5  12   5    2.56    0.98
  -5  12   4   68.48    5.10
  -5  12   4   70.32    5.11
  -5  12   3    1.13    0.86
   5  12  -2   87.48    5.87
  -5  12   2   95.31    6.47
  -5  12   2   79.09    5.62
  -5  12   1   87.28    6.22
   5  12  -1   82.34    5.71
  -5  12   1   77.45    5.71
  -5  12   0    2.00    1.00
  -5  12   0    2.27    1.02
  -5  12  -1   97.24    6.12
  -5  12  -1  103.36    7.05
  -5  12  -2   43.19    4.03
  -5  12  -2   41.93    3.32
  -5  12  -2   43.87    3.72
   5  12   2   49.26    3.83
   5  12   3   28.10    2.53
  -5  12  -3   22.94    2.68
  -5  13   6   73.45    3.69
  -5  13   5   79.71    4.46
  -5  13   4    0.30    0.59
  -5  13   3  137.20    7.00
  -5  13   3  133.83    6.85
  -5  13   2   15.30    2.15
  -5  13   1   84.45    5.18
  -5  13   1   84.75    5.39
  -5  13   0   68.14    4.62
   5  13   0   72.46    4.61
  -5  13   0   67.40    4.78
   5  13   1    0.56    0.53
  -5  13  -1    0.33    0.49
  -5  13  -2   50.02    3.52
  -5  14   4   42.96    2.64
  -5  14   2   29.70    2.38
  -5  14   2   26.73    2.24
  -5  14   1   37.13    2.61
  -5  14   1   36.74    2.68
   6  -8  -4  122.22    8.27
   6  -8  -2   14.90    2.73
   6  -8  -1  133.72    8.58
   6  -8   0   15.71    2.72
   6  -7  -6   72.92    6.27
   6  -7  -5  217.23   11.50
   6  -7  -3  207.14   10.97
   6  -7  -2   41.75    4.49
   6  -7  -1   38.10    4.20
   6  -7   0  523.08   20.38
   6  -7   1    0.80    0.78
   6  -6  -7   46.92    4.90
   6  -6  -6  118.51    8.05
  -6  -6   6  107.33    7.19
   6  -6  -4   45.26    4.61
   6  -6  -3    9.39    2.10
   6  -6  -2    5.27    1.54
   6  -6  -1  134.42    7.96
   6  -6   0   70.85    5.59
   6  -6   1   92.30    6.54
   6  -6   2   22.12    3.01
  -6  -5  10   97.19    5.28
  -6  -5   9    0.76    0.79
   6  -5  -8  146.29    8.06
   6  -5  -7  124.43    7.56
  -6  -5   7  126.64    7.96
   6  -5  -6  227.32   11.04
   6  -5  -6  246.47   11.21
  -6  -5   6  230.93   11.34
   6  -5  -5  193.22    9.71
   6  -5  -5  218.10   10.14
   6  -5  -5  183.21   10.21
  -6  -5   5  189.09    9.77
   6  -5  -4   39.92    3.97
   6  -5  -4   45.35    4.19
   6  -5  -4   44.60    4.40
  -6  -5   4   46.19    4.25
   6  -5  -3  213.54   10.12
   6  -5  -3  234.69   10.43
  -6  -5   3  209.60   10.21
   6  -5  -3  216.72   10.70
  -6  -5   2  120.87    7.15
   6  -5  -2  141.94    7.88
   6  -5  -1   42.19    4.03
   6  -5   0  568.95   20.51
  -6  -5   0  551.88   20.24
   6  -5   1   23.57    3.03
  -6  -5  -1   27.24    3.30
   6  -5   1   24.96    3.09
  -6  -5  -2  281.03   12.80
   6  -5   2  288.87   12.39
  -6  -5  -4   33.53    3.65
  -6  -5  -5   71.93    5.12
  -6  -4  11   40.36    2.93
  -6  -4  10  135.77    7.05
  -6  -4   9   29.81    3.49
  -6  -4   8    0.27    0.65
  -6  -4   8    0.93    0.99
  -6  -4   7   98.88    6.94
   6  -4  -7   85.88    6.45
  -6  -4   6   48.04    4.63
   6  -4  -6   41.28    4.24
   6  -4  -6   41.92    4.34
   6  -4  -5   37.32    4.04
   6  -4  -5   44.79    4.27
  -6  -4   5   38.93    4.07
   6  -4  -5   40.58    4.22
   6  -4  -4  122.46    7.24
   6  -4  -4  120.56    7.19
  -6  -4   4  115.80    7.16
   6  -4  -4   98.53    6.81
   6  -4  -3   83.75    5.95
   6  -4  -3  107.61    6.57
  -6  -4   3  104.37    6.58
   6  -4  -3   86.10    6.01
   6  -4  -2   38.73    3.75
   6  -4  -2   37.85    3.80
   6  -4  -2   39.56    3.88
   6  -4  -1  221.33   10.13
   6  -4   0  165.78    8.37
   6  -4   0  169.77    8.46
  -6  -4   0  168.61    8.78
   6  -4   1  118.64    6.79
   6  -4   1  106.15    6.45
  -6  -4  -1  117.72    7.22
   6  -4   1  101.49    6.23
  -6  -4  -2   14.09    2.51
   6  -4   2    9.21    1.88
  -6  -4  -3    1.06    0.85
   6  -4   3    1.12    0.90
  -6  -4  -5   66.89    5.22
  -6  -4  -6  111.48    6.42
  -6  -3  12   17.46    1.46
  -6  -3  11   37.68    3.12
  -6  -3  10   55.21    4.48
  -6  -3   9   10.07    2.16
   6  -3  -9    4.06    1.41
   6  -3  -8  275.39   12.95
  -6  -3   8  261.49   12.90
   6  -3  -8  272.16   12.56
   6  -3  -7  465.39   18.67
  -6  -3   7  478.40   18.95
   6  -3  -6  144.36    8.38
   6  -3  -6  132.98    8.39
  -6  -3   6  137.49    8.26
   6  -3  -5  373.11   15.14
   6  -3  -5  372.27   15.14
   6  -3  -5  320.88   14.77
  -6  -3   5  343.13   14.72
   6  -3  -4    2.33    1.19
   6  -3  -4    1.64    1.02
   6  -3  -4    0.89    0.71
  -6  -3   4    0.72    0.76
   6  -3  -3  216.53   10.21
   6  -3  -3  200.74    9.93
   6  -3  -3  196.63    9.57
  -6  -3   3  200.09   10.01
   6  -3  -2   90.34    6.04
   6  -3  -2  102.48    6.38
   6  -3  -2   97.57    5.91
   6  -3  -1  113.29    6.32
   6  -3  -1   93.66    5.82
   6  -3  -1  102.91    5.98
   6  -3   0  667.16   22.66
   6  -3   0  664.04   22.28
   6  -3   0  658.90   22.31
   6  -3   1    3.77    1.33
   6  -3   1    2.73    0.94
  -6  -3  -1    2.14    1.15
  -6  -3  -2  304.07   13.68
   6  -3   2  301.49   12.89
  -6  -3  -3    2.79    1.42
   6  -3   3    1.61    1.07
  -6  -3  -5   59.44    5.14
  -6  -3  -6  104.24    6.52
   6  -3   7   11.88    1.55
  -6  -2  12   44.56    2.75
  -6  -2  11   16.01    2.12
  -6  -2  10   29.93    3.30
   6  -2 -10   29.83    3.38
   6  -2  -9   39.71    4.19
   6  -2  -8    8.25    1.97
   6  -2  -8    4.18    1.72
  -6  -2   8    7.52    1.96
   6  -2  -7   16.32    2.74
   6  -2  -7   15.58    2.76
  -6  -2   7   15.56    2.66
   6  -2  -6   36.90    4.12
  -6  -2   6   37.95    4.08
  -6  -2   5    0.96    0.76
   6  -2  -5    1.71    1.02
   6  -2  -5    0.97    0.74
   6  -2  -5    0.70    0.69
  -6  -2   4   83.42    5.79
   6  -2  -4   75.51    5.67
   6  -2  -4   83.37    5.90
   6  -2  -4   75.84    5.36
   6  -2  -3   50.83    4.58
   6  -2  -3   54.39    4.77
   6  -2  -3   54.43    4.22
  -6  -2   3   57.66    4.71
   6  -2  -2   11.60    1.85
   6  -2  -2   10.07    2.10
   6  -2  -2   10.99    2.23
   6  -2  -1  507.38   17.75
   6  -2  -1  481.99   18.25
   6  -2  -1  529.79   18.56
   6  -2  -1  475.42   17.35
   6  -2  -1  471.88   17.02
   6  -2   0   90.94    5.58
   6  -2   0   81.54    5.31
   6  -2   0   85.21    4.99
  -6  -2  -1  182.75    9.47
   6  -2   1  172.85    8.65
  -6  -2  -2  189.06   10.17
   6  -2   2  196.80    9.58
  -6  -2  -3    0.85    0.84
   6  -2   3    1.38    0.92
  -6  -2  -4   68.78    6.13
   6  -2   4   64.62    5.46
  -6  -2  -5   89.05    6.52
  -6  -2  -6  122.19    6.98
  -6  -2  -6  165.80    8.43
  -6  -2  -7   65.49    4.62
  -6  -1  12    4.30    0.88
  -6  -1  11   78.82    4.88
   6  -1 -10   47.81    4.03
   6  -1 -10   58.90    4.82
  -6  -1  10   60.44    4.76
   6  -1  -9    5.55    1.67
  -6  -1   8   92.00    6.71
  -6  -1   8   75.34    5.69
   6  -1  -8   87.40    6.36
   6  -1  -8   88.01    6.77
  -6  -1   7  305.49   13.11
  -6  -1   7  299.54   13.50
   6  -1  -7  295.52   13.41
   6  -1  -7  283.31   13.50
   6  -1  -6    3.57    1.44
  -6  -1   6    2.67    1.17
   6  -1  -6    5.40    1.38
   6  -1  -6    1.99    1.12
  -6  -1   6    2.31    1.00
   6  -1  -5 1204.38   37.65
  -6  -1   5 1204.71   37.26
   6  -1  -4   20.12    2.62
   6  -1  -4   21.32    3.00
   6  -1  -4   23.19    3.15
  -6  -1   4   21.79    2.88
   6  -1  -4   19.69    2.69
   6  -1  -3   95.32    5.56
   6  -1  -3   89.46    6.07
   6  -1  -3   87.28    6.06
   6  -1  -2   58.58    4.03
   6  -1  -2   53.46    4.51
   6  -1  -1   22.60    2.70
   6  -1  -1   22.56    2.65
   6  -1  -1   20.95    2.24
   6  -1  -1   25.49    3.04
   6  -1  -1   24.44    3.00
   6  -1   0  316.65   12.58
  -6  -1  -1    5.04    1.56
   6  -1   1    5.53    1.49
  -6  -1  -2  171.00    9.30
   6  -1   2  149.82    8.16
   6  -1   3  164.93    8.78
  -6  -1  -3  165.21    9.54
   6  -1   3  151.19    8.55
   6  -1   4   13.74    2.46
  -6  -1  -4   12.54    2.62
   6  -1   4   16.21    2.66
   6  -1   5   16.23    2.53
  -6  -1  -5   19.96    3.19
  -6  -1  -6   33.46    3.74
  -6  -1  -7   -0.18    1.56
  -6  -1  -7    1.60    0.68
  -6   0  12  137.86    5.56
   6   0 -12  113.46    5.45
   6   0 -11  107.00    6.06
  -6   0  11  103.31    5.71
   6   0 -10   15.17    2.43
  -6   0  10   10.15    1.99
   6   0 -10   10.44    1.89
  -6   0  10    9.59    1.68
  -6   0   9   60.92    4.87
   6   0  -9   54.11    5.02
   6   0  -9   59.82    5.16
  -6   0   8    8.54    1.93
  -6   0   8   10.02    2.25
   6   0  -8    9.62    2.44
   6   0  -8    8.58    2.04
  -6   0   7    8.00    1.85
  -6   0   7    6.43    1.70
   6   0  -7    6.39    1.75
  -6   0   7    6.72    1.57
   6   0  -7    7.30    1.93
  -6   0   6    0.95    0.91
   6   0  -6    5.37    1.69
  -6   0   6    3.84    1.33
   6   0  -6    5.51    1.42
   6   0  -6    4.23    1.50
   6   0  -5   88.20    6.00
  -6   0   5  101.03    6.39
   6   0  -5   92.74    6.45
   6   0  -4  903.49   30.45
   6   0  -4  913.08   30.96
   6   0  -4  950.62   31.28
  -6   0   4  934.63   30.64
   6   0  -3   75.89    4.72
   6   0  -3   82.79    5.44
   6   0  -3   72.04    5.45
   6   0  -3   86.16    5.92
   6   0  -3   67.79    5.31
   6   0  -2    6.50    1.24
   6   0  -2    3.40    1.34
   6   0  -2    5.33    1.57
   6   0  -1  663.67   24.10
   6   0  -1  745.01   24.60
   6   0  -1  750.26   23.87
   6   0  -1  695.57   23.59
   6   0   0   11.16    1.94
   6   0   1  488.99   17.69
  -6   0  -1  459.94   17.95
  -6   0  -1  505.22   18.91
  -6   0  -2  113.61    7.51
   6   0   2  116.48    6.89
  -6   0  -3    8.27    2.07
   6   0   3    9.39    2.00
   6   0   3   10.54    2.13
  -6   0  -4  381.67   16.93
   6   0   4  384.30   15.70
   6   0   4  387.71   15.93
   6   0   5   33.79    3.69
  -6   0  -5   37.82    4.27
  -6   0  -6  105.38    6.87
  -6   0  -7  115.38    6.32
  -6   0  -7   78.62    5.14
  -6   1  12    3.89    0.80
   6   1 -12    4.01    0.88
  -6   1  11   71.51    4.20
   6   1 -10   39.80    3.90
  -6   1  10   52.63    4.15
  -6   1   9    6.96    1.65
   6   1  -9    3.55    1.36
  -6   1   8   85.57    6.20
  -6   1   8   96.58    6.87
  -6   1   7  307.53   13.23
  -6   1   7  294.85   13.49
  -6   1   7  299.24   13.42
   6   1  -6    2.01    0.97
  -6   1   6    2.81    1.17
  -6   1   6    1.89    1.03
  -6   1   6    5.00    1.47
   6   1  -5 1294.04   40.04
  -6   1   5 1225.12   39.47
   6   1  -4   21.88    3.00
   6   1  -3   89.36    6.14
   6   1  -3   80.96    5.49
   6   1  -2   62.98    4.67
   6   1  -1   23.83    2.78
  -6   1   0  309.38   13.14
   6   1   0  322.18   12.76
  -6   1  -1    3.93    1.28
   6   1   3  145.59    8.21
  -6   1  -4   15.01    2.84
   6   1   4   13.77    2.44
  -6   1  -5   14.33    2.37
  -6   1  -6   33.34    3.64
  -6   1  -7    1.03    0.65
   6   2 -12   40.54    2.80
  -6   2  12   43.63    2.60
   6   2 -11   13.43    1.73
  -6   2  11   15.49    1.86
  -6   2  11   15.18    1.99
  -6   2  10   30.53    3.11
   6   2 -10   31.38    3.43
   6   2 -10   29.61    3.34
  -6   2  10   26.86    3.08
  -6   2   9   27.32    3.36
   6   2  -9   38.13    4.03
   6   2  -9   35.07    4.06
  -6   2   8    7.38    1.82
   6   2  -8    5.59    1.88
   6   2  -8    4.62    1.55
  -6   2   8    5.36    1.65
  -6   2   7   15.99    2.69
   6   2  -7   14.84    2.65
   6   2  -7   15.83    2.65
  -6   2   7   11.32    2.27
  -6   2   7   18.04    2.73
  -6   2   6   38.36    4.21
   6   2  -6   33.60    3.70
   6   2  -6   38.77    4.22
  -6   2   6   33.49    3.78
  -6   2   6   37.74    3.89
   6   2  -5    1.72    1.02
   6   2  -5    2.11    1.09
  -6   2   5    0.23    0.61
  -6   2   5    1.79    0.90
   6   2  -4   71.22    5.55
   6   2  -4   79.56    5.88
   6   2  -4   84.19    5.99
  -6   2   4   79.24    5.69
  -6   2   4   75.04    5.38
  -6   2   3   48.92    4.43
   6   2  -3   52.89    4.65
   6   2  -3   45.68    4.30
  -6   2   3   46.42    4.14
   6   2  -2   12.44    2.29
   6   2  -2   10.68    2.11
  -6   2   2   13.92    2.30
   6   2  -1  517.17   18.69
   6   2  -1  488.06   18.33
   6   2  -1  492.48   17.81
  -6   2   1  501.90   18.86
   6   2   0   94.54    5.68
  -6   2   0   86.05    6.12
   6   2   1  165.69    8.45
  -6   2  -1  177.36    9.39
  -6   2  -1  174.27    9.37
  -6   2  -2  182.56   10.05
   6   2   2  190.30    9.39
  -6   2  -2  192.47   10.23
   6   2   3    1.15    0.96
  -6   2  -3    1.16    0.98
   6   2   4   65.38    5.39
  -6   2  -4   50.54    5.19
  -6   2  -4   65.71    6.00
  -6   2  -5   79.17    5.89
  -6   2  -5   93.90    6.76
  -6   2  -6  157.94    8.59
  -6   2  -6  165.09    8.84
  -6   2  -7   56.82    4.28
   6   2   7   66.38    4.26
  -6   2  -7   65.51    4.68
   6   3 -12   15.94    1.62
  -6   3  11   36.84    2.96
  -6   3  11   43.08    3.12
   6   3 -11   36.05    2.94
   6   3 -11   43.90    3.78
  -6   3  10   49.90    4.16
   6   3 -10   54.01    4.60
  -6   3  10   58.99    4.37
  -6   3   9    7.42    1.75
   6   3  -9    6.39    1.74
   6   3  -9    6.95    1.81
  -6   3   9    8.91    1.93
  -6   3   8  254.30   12.05
  -6   3   8  253.90   12.18
   6   3  -8  255.43   11.99
   6   3  -8  254.85   12.44
   6   3  -8  284.74   13.28
   6   3  -7  402.75   17.30
   6   3  -7  434.42   17.33
  -6   3   7  429.15   17.23
  -6   3   7  432.53   17.61
  -6   3   7  437.92   17.44
   6   3  -6  135.20    8.14
  -6   3   6  134.91    8.30
  -6   3   6  129.52    7.72
  -6   3   6  124.47    7.63
  -6   3   5  331.24   13.80
   6   3  -5  306.69   13.95
   6   3  -5  328.55   14.22
  -6   3   5  314.19   14.41
  -6   3   5  331.48   14.04
   6   3  -5  349.82   14.40
   6   3  -4    0.23    0.80
   6   3  -4    0.72    0.70
  -6   3   4    0.22    0.45
  -6   3   4    0.48    0.58
   6   3  -3  199.29    9.64
   6   3  -3  223.63   10.65
   6   3  -3  191.08    9.70
   6   3  -3  188.24    9.65
  -6   3   3  203.37    9.63
  -6   3   3  178.12    9.72
   6   3  -2   96.64    6.13
   6   3  -2   91.94    6.06
   6   3  -2   89.97    5.95
  -6   3   2   98.08    6.64
   6   3  -2   90.13    6.47
  -6   3   1  102.22    6.80
   6   3  -1  101.99    6.05
   6   3  -1   99.71    6.28
   6   3   0  650.66   22.23
  -6   3   0  660.09   23.62
   6   3   0  631.21   22.41
  -6   3  -1    1.86    1.02
  -6   3  -1    4.00    1.44
   6   3   1    3.17    1.28
  -6   3  -2  296.52   14.02
   6   3   2  304.46   13.14
  -6   3  -3    2.32    1.40
  -6   3  -3    0.49    0.72
   6   3   3    3.67    1.53
  -6   3  -3    3.56    1.43
  -6   3  -4    4.69    1.66
  -6   3  -4    5.27    1.73
  -6   3  -5   48.47    4.81
  -6   3  -5   49.27    4.62
  -6   3  -5   48.34    4.72
  -6   3  -6   78.80    5.84
  -6   3  -6   88.29    5.94
   6   3   7   11.32    1.63
  -6   3  -7   10.40    1.70
  -6   4  11   35.08    2.78
  -6   4  11   34.39    2.58
   6   4 -10  144.71    7.79
  -6   4  10  137.92    7.16
  -6   4  10  129.78    6.73
   6   4  -9   31.00    3.80
  -6   4   9   25.35    3.22
  -6   4   9   31.04    3.39
  -6   4   8    1.25    1.00
  -6   4   8    1.58    0.89
   6   4  -8    0.90    0.88
  -6   4   8    0.73    0.66
  -6   4   7   95.75    6.73
  -6   4   7  102.76    7.06
   6   4  -7  102.77    7.03
   6   4  -7  102.14    7.48
  -6   4   7   90.76    6.48
   6   4  -6   44.34    4.55
  -6   4   6   37.09    4.30
  -6   4   6   39.90    4.21
  -6   4   6   51.58    4.63
  -6   4   5   31.03    3.73
   6   4  -5   33.44    3.81
   6   4  -5   35.78    3.92
  -6   4   5   37.60    3.78
   6   4  -4  112.52    7.25
   6   4  -4  105.75    6.80
   6   4  -4  112.06    7.03
  -6   4   4  109.17    7.18
  -6   4   4  108.48    6.66
   6   4  -3   89.75    6.11
   6   4  -3   88.06    6.35
   6   4  -3   93.11    6.16
   6   4  -3   86.85    5.98
  -6   4   3   82.83    6.25
  -6   4   3   88.83    5.84
   6   4  -2   34.25    3.65
   6   4  -2   43.17    4.00
   6   4  -2   37.91    3.86
  -6   4   2   37.71    4.20
   6   4  -2   48.36    4.58
   6   4  -1  193.62    9.57
   6   4  -1  191.04   10.08
  -6   4   1  185.54   10.14
   6   4  -1  213.35   10.46
  -6   4   0  157.18    9.13
   6   4   0  152.59    8.00
   6   4   0  150.41    8.64
   6   4   0  156.73    8.35
  -6   4   0  165.72    8.91
  -6   4  -1  109.14    7.45
   6   4   1  111.97    6.66
  -6   4  -1  111.54    7.27
   6   4   1  105.07    6.67
   6   4   1  105.00    7.01
  -6   4  -2   13.45    2.51
  -6   4  -2   11.32    2.45
   6   4   2   12.38    2.22
  -6   4  -3    1.79    1.02
  -6   4  -3    1.99    1.13
   6   4   3    1.34    0.97
  -6   4  -3   -0.30    0.73
  -6   4  -4  130.27    8.63
  -6   4  -4  136.00    8.56
  -6   4  -5   63.59    5.39
  -6   4  -5   66.40    5.50
  -6   4  -5   65.12    5.35
  -6   4  -6  106.03    6.49
  -6   4  -6  110.10    6.55
   6   4   6  112.81    6.06
  -6   4  -7   45.95    3.46
   6   4   7   43.26    2.92
  -6   5  11   12.29    1.55
   6   5 -11   12.47    1.80
   6   5 -10  103.46    6.28
   6   5 -10  105.88    6.04
  -6   5  10  107.63    5.59
  -6   5   9    0.17    0.74
  -6   5   9   -0.22    0.52
  -6   5   8  145.77    8.36
  -6   5   8  134.21    7.52
  -6   5   8  125.02    7.70
  -6   5   8  127.24    7.52
   6   5  -8  149.64    8.97
   6   5  -7  132.49    7.93
   6   5  -7  114.71    7.63
  -6   5   7  142.67    8.17
  -6   5   7  134.41    7.68
  -6   5   7  124.71    7.70
  -6   5   6  213.49   10.34
  -6   5   6  209.57   10.70
   6   5  -6  214.45   10.67
   6   5  -6  194.50   10.26
  -6   5   6  227.16   10.48
   6   5  -6  232.95   11.80
  -6   5   5  178.81    9.08
  -6   5   5  202.04   10.54
  -6   5   5  191.37   10.02
   6   5  -5  179.45    9.49
   6   5  -5  162.25    9.09
  -6   5   5  196.61    9.53
   6   5  -5  189.62   10.37
  -6   5   4   38.71    4.28
   6   5  -4   43.59    4.16
   6   5  -4   38.48    4.06
   6   5  -4   38.58    4.13
   6   5  -4   49.53    4.77
  -6   5   4   40.89    4.27
  -6   5   4   42.94    3.98
   6   5  -3  190.42    9.50
   6   5  -3  192.84    9.57
   6   5  -3  207.14   10.38
   6   5  -3  205.93   10.31
  -6   5   3  206.36   10.74
  -6   5   3  199.37    9.47
   6   5  -2  133.02    7.87
  -6   5   2  128.73    8.21
  -6   5   2  119.57    6.94
   6   5  -2  123.76    7.46
   6   5  -2  123.80    7.84
   6   5  -1   41.66    4.33
   6   5  -1   37.73    3.92
  -6   5   1   46.31    4.75
   6   5  -1   48.80    4.61
   6   5   0  541.05   20.45
   6   5   0  516.65   19.62
  -6   5   0  525.29   19.92
  -6   5   0  542.83   21.18
   6   5   0  562.27   20.68
   6   5   1   30.33    3.62
   6   5   1   24.76    3.20
  -6   5  -1   27.35    3.48
  -6   5  -1   26.96    3.66
   6   5   1   24.87    3.04
   6   5   1   32.09    3.76
  -6   5  -2  270.60   12.59
  -6   5  -2  264.18   13.19
   6   5   2  246.99   11.43
  -6   5  -2  269.53   13.18
   6   5   2  271.03   12.07
   6   5   2  258.61   12.17
  -6   5  -3    5.42    2.00
  -6   5  -3    8.58    2.19
  -6   5  -3    7.87    1.93
   6   5   3    8.39    1.90
  -6   5  -4   34.97    4.25
  -6   5  -4   37.26    4.24
   6   5   4   34.30    3.66
  -6   5  -4   32.98    3.86
   6   5   5   72.64    5.01
  -6   5  -5   70.44    5.64
  -6   5  -5   65.23    5.19
  -6   5  -6   74.08    4.90
   6   5   6   77.84    4.65
   6   6 -11    4.71    1.01
  -6   6  11    5.92    0.97
  -6   6  10  106.78    5.61
   6   6 -10   95.25    6.07
   6   6 -10  106.56    6.09
   6   6  -9   87.09    6.07
  -6   6   9   71.46    5.04
  -6   6   8   16.99    2.24
  -6   6   8   17.16    2.62
   6   6  -8   21.25    3.24
   6   6  -8   25.80    3.40
  -6   6   8   15.21    2.39
   6   6  -8   15.11    2.65
   6   6  -7   46.11    4.25
  -6   6   7   52.68    4.88
  -6   6   7   42.63    4.27
  -6   6   7   47.92    4.41
  -6   6   6  113.85    7.28
  -6   6   6  125.00    7.98
   6   6  -6  126.32    7.36
  -6   6   6  114.52    7.74
  -6   6   6  121.49    7.64
   6   6  -6  131.25    8.42
  -6   6   5    1.66    1.00
  -6   6   5    1.67    0.86
   6   6  -5    1.90    0.88
   6   6  -5    1.74    1.05
   6   6  -5    2.25    1.12
  -6   6   5    2.13    1.11
   6   6  -4   41.26    4.37
   6   6  -4   38.60    4.03
  -6   6   4   41.94    4.50
   6   6  -4   47.69    4.44
   6   6  -4   38.69    3.79
   6   6  -4   35.82    3.68
  -6   6   4   41.75    4.41
  -6   6   3    5.97    1.50
   6   6  -3    4.82    1.49
   6   6  -3    6.97    1.69
   6   6  -3    5.58    1.38
   6   6  -3    5.94    1.47
  -6   6   3    6.94    1.85
   6   6  -2    6.33    1.70
   6   6  -2    6.15    1.71
   6   6  -2    5.49    1.56
   6   6  -1  132.46    7.68
   6   6  -1  118.01    7.77
  -6   6   1  119.63    7.15
   6   6  -1  142.05    8.08
   6   6   0   77.54    5.78
   6   6   0   63.42    5.45
   6   6   0   63.94    5.18
  -6   6  -1   97.16    7.28
  -6   6  -1   81.25    6.42
   6   6   1   89.08    6.52
   6   6   1   97.68    6.42
  -6   6  -2   19.26    3.22
   6   6   2   21.00    2.99
   6   6   2   23.88    3.08
  -6   6  -3    3.06    1.18
  -6   6  -3    3.73    1.59
  -6   6  -3    4.19    1.41
   6   6   3    3.85    1.34
  -6   6  -4   59.32    5.47
   6   6   4   65.85    4.90
  -6   6  -5   50.87    4.49
  -6   6  -5   36.93    3.85
  -6   6  -6   90.90    5.42
   6   7 -11   12.49    1.36
  -6   7  10   31.90    2.92
   6   7  -9   13.31    2.23
   6   7  -9   11.73    2.05
  -6   7   9    8.36    1.56
  -6   7   9    9.87    1.69
  -6   7   8  115.38    6.75
  -6   7   8  103.75    6.44
   6   7  -8   96.52    6.96
  -6   7   7  167.24    8.78
   6   7  -7  147.60    9.17
   6   7  -7  149.04    9.09
  -6   7   7  149.02    8.48
  -6   7   6   81.73    6.00
  -6   7   6   79.50    6.00
   6   7  -6   68.79    6.09
   6   7  -6   84.53    6.54
  -6   7   6   72.40    6.00
  -6   7   5  213.48   11.62
  -6   7   5  194.94   10.39
   6   7  -5  223.07   11.46
   6   7  -5  234.08   11.74
  -6   7   5  227.53   11.16
  -6   7   4   30.85    4.09
  -6   7   4   33.49    3.86
  -6   7   4   32.40    3.98
   6   7  -4   30.97    3.55
   6   7  -4   28.62    3.64
   6   7  -3  213.77   10.08
  -6   7   3  204.80   10.57
  -6   7   2   36.29    4.04
   6   7  -2   42.85    4.03
   6   7  -2   30.97    3.91
  -6   7   2   40.08    4.51
  -6   7   1   35.97    4.44
  -6   7   1   32.08    4.10
   6   7  -1   41.24    3.93
   6   7  -1   36.03    4.09
   6   7  -1   37.72    3.82
  -6   7   1   40.40    4.55
   6   7   0  484.28   18.29
   6   7   0  450.23   19.04
  -6   7   0  536.05   21.17
  -6   7   0  488.67   20.10
  -6   7   0  484.04   20.56
  -6   7   0  525.16   20.43
  -6   7   0  504.76   20.37
   6   7   1    0.52    0.70
   6   7   1    0.21    0.62
  -6   7  -1    1.87    1.12
  -6   7  -1    1.38    1.02
  -6   7  -1    1.67    1.01
  -6   7  -1    0.62    0.75
  -6   7  -1    0.31    0.83
   6   7   2  118.40    7.45
   6   7   2  109.59    6.77
  -6   7  -2  113.42    7.90
  -6   7  -2  112.67    7.77
  -6   7  -2  112.85    7.98
   6   7   3    2.25    1.12
   6   7   3    3.21    1.20
  -6   7  -3    3.17    1.30
  -6   7  -3    2.79    1.15
  -6   7  -4    8.11    1.87
  -6   7  -4    7.83    1.90
  -6   7  -5   56.21    4.44
  -6   7  -5   46.81    4.15
  -6   7  -6   30.01    2.64
  -6   8  10  122.72    5.01
  -6   8  10   99.67    5.14
  -6   8   9   41.16    3.82
  -6   8   9   53.81    3.59
   6   8  -9   47.63    3.96
   6   8  -8    2.35    1.06
  -6   8   8    0.89    0.64
  -6   8   7   68.05    5.02
   6   8  -7   71.01    5.78
   6   8  -7   66.88    5.52
  -6   8   7   62.31    4.78
  -6   8   7   73.54    5.27
  -6   8   6   57.26    4.78
  -6   8   6   62.33    5.05
   6   8  -6   64.12    5.56
   6   8  -6   59.13    5.34
  -6   8   6   52.28    4.76
  -6   8   5   12.75    2.25
  -6   8   5   11.72    2.03
   6   8  -5   14.73    2.61
   6   8  -5   14.40    2.53
  -6   8   5   14.62    2.49
  -6   8   4  121.16    7.57
  -6   8   4  135.89    8.38
  -6   8   4  135.16    9.07
   6   8  -4  120.14    7.76
  -6   8   4  124.18    7.93
  -6   8   3   16.98    2.67
  -6   8   3   15.76    2.93
  -6   8   3   14.82    2.70
  -6   8   3   13.60    2.53
  -6   8   2   13.74    2.61
  -6   8   2   14.82    2.53
  -6   8   2   13.58    2.78
  -6   8   2   18.00    2.65
  -6   8   2   14.13    2.48
  -6   8   2   15.63    3.03
  -6   8   1  123.98    8.39
  -6   8   1  128.34    8.82
  -6   8   1  125.65    8.18
  -6   8   1  125.19    8.25
   6   8  -1  116.12    7.97
   6   8   0   12.11    2.42
  -6   8   0   10.83    2.50
  -6   8   0   11.05    2.50
  -6   8   0   10.60    2.36
  -6   8   0   14.36    2.68
  -6   8   0   13.41    2.64
   6   8   1  217.79   10.93
  -6   8  -1  208.83   11.39
  -6   8  -1  219.69   11.59
  -6   8  -1  219.45   11.70
   6   8   2   46.59    4.50
  -6   8  -2   45.25    4.77
  -6   8  -2   55.12    5.26
  -6   8  -2   62.56    5.46
   6   8   3    8.83    1.80
  -6   8  -3    7.08    1.85
  -6   8  -3    7.07    1.71
  -6   8  -3    8.77    2.03
  -6   8  -4   99.60    6.60
  -6   8  -4  103.38    6.50
  -6   8  -5   13.63    1.98
  -6   8  -5   11.25    1.75
  -6   9   9   15.36    1.99
   6   9  -9   18.51    2.08
  -6   9   9   14.71    1.56
  -6   9   8    2.33    1.11
   6   9  -8    2.69    1.01
  -6   9   8    2.75    0.85
   6   9  -7   58.06    4.86
  -6   9   7   64.69    4.49
  -6   9   7   54.59    4.07
  -6   9   7   58.46    4.40
   6   9  -6   33.56    3.76
   6   9  -6   32.16    3.65
  -6   9   6   28.13    3.30
  -6   9   6   31.93    3.23
  -6   9   6   31.03    3.32
  -6   9   5  409.43   15.76
   6   9  -5  407.64   16.27
   6   9  -5  365.87   15.55
  -6   9   5  370.20   14.88
  -6   9   4    0.61    0.65
   6   9  -4    0.69    0.74
  -6   9   4    0.73    0.66
  -6   9   4    0.73    0.72
  -6   9   4   -0.24    0.50
  -6   9   3  104.65    6.50
  -6   9   3  113.12    7.57
  -6   9   3  109.25    7.13
  -6   9   3  123.24    7.99
  -6   9   2   86.97    6.85
  -6   9   2   98.45    7.44
  -6   9   2   95.79    6.71
  -6   9   1    4.86    1.44
  -6   9   1    2.20    1.37
   6   9  -1    4.86    1.66
  -6   9   1    3.81    1.50
   6   9   0   63.72    5.55
  -6   9   0   57.68    5.23
  -6   9   0   57.31    5.23
  -6   9  -1   10.25    2.35
  -6   9  -1    7.11    1.89
   6   9   1    5.90    1.88
  -6   9  -1   11.59    2.33
  -6   9  -2   86.47    6.28
  -6   9  -2   77.12    5.93
  -6   9  -2   75.03    5.89
   6   9   2   82.52    5.82
  -6   9  -3   38.46    3.82
   6   9   3   37.48    3.59
  -6   9  -3   36.96    3.81
  -6   9  -3   37.43    3.66
  -6   9  -4    3.48    1.04
  -6  10   9   20.09    1.82
   6  10  -8    1.92    0.74
  -6  10   7    9.58    1.53
  -6  10   7    9.50    1.90
   6  10  -7    8.50    1.63
  -6  10   6   22.12    2.69
  -6  10   6   22.47    2.58
   6  10  -6   19.45    2.56
  -6  10   6   23.24    3.13
  -6  10   5    6.13    1.73
  -6  10   5    6.86    1.49
  -6  10   4   72.48    5.18
  -6  10   4   88.72    5.96
  -6  10   4   63.05    5.46
  -6  10   4   85.38    5.54
  -6  10   3   33.20    3.88
  -6  10   3   34.28    3.83
  -6  10   3   35.86    3.62
  -6  10   2    8.14    1.98
  -6  10   2    5.94    1.76
   6  10  -2    5.41    1.68
  -6  10   2    8.16    1.75
  -6  10   1  151.04    8.98
   6  10  -1  150.96    8.71
  -6  10   1  132.74    8.52
  -6  10   1  123.20    7.49
  -6  10   0    0.21    0.89
   6  10   0    0.24    0.71
  -6  10   0    0.22    0.47
  -6  10  -1  168.00    9.08
  -6  10  -1  142.07    8.24
   6  10   1  176.81    8.96
  -6  10  -1  158.76    8.38
  -6  10  -2  125.25    7.15
  -6  10  -2  103.24    6.64
   6  10   2  133.14    7.12
  -6  10  -2  107.29    6.45
  -6  10  -3    4.27    1.14
  -6  10  -3    2.20    0.79
  -6  10  -3    4.49    1.13
  -6  11   8   47.41    2.95
  -6  11   7  101.01    4.76
  -6  11   7   98.90    5.42
  -6  11   6   16.83    2.12
  -6  11   6   18.36    2.39
  -6  11   5  351.82   12.85
  -6  11   5  322.51   13.81
  -6  11   4    1.11    0.74
  -6  11   3   94.87    5.95
  -6  11   3   90.84    5.35
  -6  11   3  100.92    6.31
  -6  11   2   52.61    4.56
  -6  11   2   45.60    3.72
  -6  11   2   42.34    4.13
  -6  11   1    0.48    0.82
  -6  11   1    2.36    1.06
  -6  11   1    0.67    0.60
  -6  11   0  239.61   11.41
  -6  11   0  238.93   10.08
   6  11   0  263.47   11.55
  -6  11  -1    0.21    0.49
  -6  11  -1    0.22    0.69
   6  11   1    0.75    0.75
  -6  11  -2   50.52    3.92
  -6  12   6   17.69    1.74
  -6  12   5    0.13    0.39
  -6  12   4   25.58    2.67
  -6  12   3    3.10    0.94
  -6  12   2    1.30    0.73
  -6  12   2   -0.17    0.41
  -6  12   1  232.57    9.93
  -6  12   1  208.31    9.55
  -6  12   0   18.96    2.37
  -6  12   0   21.77    2.54
  -6  12  -1   98.39    5.53
  -6  12  -2   24.66    2.21
  -6  13   4    1.40    0.54
  -6  13   3   39.14    2.90
  -6  13   2   73.81    3.89
  -6  13   2   72.95    4.24
  -6  13   1    1.18    0.50
   7  -7  -3  185.11   10.38
   7  -7  -2  224.75   11.59
   7  -6  -5    8.45    2.03
   7  -6  -4  124.43    8.14
   7  -6  -3   69.40    5.83
   7  -6  -2    8.84    2.00
   7  -6  -1  158.82    9.06
   7  -6   0    2.21    1.06
  -7  -5  10   54.88    3.44
   7  -5  -9   49.88    3.90
  -7  -5   9   45.55    3.72
   7  -5  -8  406.45   15.53
   7  -5  -7   95.89    6.29
   7  -5  -6    1.18    0.87
   7  -5  -6    0.45    0.66
   7  -5  -5  140.15    9.03
  -7  -5   5  143.61    8.42
   7  -5  -4   89.74    6.74
   7  -5  -4   97.49    6.53
   7  -5  -4  103.08    6.85
  -7  -5   4   97.30    6.59
   7  -5  -3  167.67    9.29
  -7  -5   3  153.80    8.55
   7  -5  -2  380.62   15.78
  -7  -5   2  362.93   15.00
  -7  -5   1   25.39    3.25
   7  -5  -1   21.97    3.00
  -7  -5  -4    0.67    0.70
  -7  -4  11    6.46    0.99
   7  -4 -10    1.53    0.83
  -7  -4  10    2.29    0.84
  -7  -4   9  192.82    9.40
   7  -4  -9  218.80    9.83
   7  -4  -8   41.22    4.14
  -7  -4   7  115.55    7.91
   7  -4  -7  122.96    7.93
   7  -4  -6    6.12    1.80
  -7  -4   6    8.40    1.98
   7  -4  -6    9.98    2.12
   7  -4  -6   10.76    2.28
   7  -4  -5    1.12    0.89
  -7  -4   5    0.26    0.54
   7  -4  -5    0.51    0.69
   7  -4  -5    0.76    0.86
   7  -4  -4   35.50    3.98
   7  -4  -4   45.65    4.58
   7  -4  -4   31.52    3.85
  -7  -4   4   32.44    3.87
   7  -4  -3  131.39    7.95
   7  -4  -3  161.02    8.78
   7  -4  -3  144.02    8.31
  -7  -4   3  147.94    8.41
   7  -4  -2   99.99    6.62
   7  -4  -1   92.79    6.25
   7  -4   0   46.18    4.12
  -7  -4   0   47.55    4.81
   7  -4   1    0.40    0.68
  -7  -4  -1    1.35    0.97
   7  -4   1    0.46    0.84
   7  -4   2  197.75    9.42
   7  -4   3    0.55    0.76
  -7  -4  -4  183.60    9.33
   7  -4   4  192.18    8.56
  -7  -4  -5   31.98    3.02
   7  -4   5   28.74    2.53
  -7  -3  11    2.28    0.76
  -7  -3  10   35.94    3.34
   7  -3 -10   34.00    3.60
   7  -3  -9   31.52    3.62
   7  -3  -8  242.14   11.58
  -7  -3   7   78.56    6.31
   7  -3  -7   77.13    6.21
  -7  -3   6   14.02    2.58
   7  -3  -6   12.66    2.52
   7  -3  -6   15.88    2.76
   7  -3  -5   64.51    5.63
   7  -3  -5   79.48    6.06
  -7  -3   5   68.24    5.65
   7  -3  -5   65.61    5.59
   7  -3  -5   59.51    4.82
   7  -3  -4  152.21    9.04
   7  -3  -4  139.06    8.16
  -7  -3   4  162.69    9.15
   7  -3  -4  142.50    8.45
   7  -3  -3  263.92   11.42
   7  -3  -3  261.31   12.36
   7  -3  -3  270.00   12.60
  -7  -3   3  285.40   12.73
   7  -3  -3  248.51   11.58
   7  -3  -2  128.11    7.34
   7  -3  -2  135.75    7.56
   7  -3  -1   46.61    4.20
   7  -3  -1   37.74    3.63
   7  -3   0    5.49    1.68
   7  -3   0    6.42    1.60
  -7  -3   0    3.32    1.38
   7  -3   1   54.80    4.94
   7  -3   1   54.58    4.62
  -7  -3  -1   61.87    5.67
   7  -3   2   20.74    3.02
   7  -3   2   21.10    2.88
  -7  -3  -2   26.65    3.69
   7  -3   3  128.43    7.23
   7  -3   4    2.17    1.00
  -7  -3  -4    2.67    1.28
   7  -3   5    6.26    1.39
  -7  -3  -5    6.40    1.50
   7  -3   6   62.57    3.54
  -7  -2  12   60.82    2.90
   7  -2 -11   19.99    2.26
  -7  -2  11   22.20    2.25
   7  -2 -10    2.19    1.31
   7  -2 -10    4.13    1.09
  -7  -2  10    4.76    1.29
   7  -2  -7  351.35   15.01
   7  -2  -7  338.04   14.95
  -7  -2   7  310.59   14.47
  -7  -2   6    3.50    1.26
  -7  -2   6    5.39    1.62
   7  -2  -6    3.86    1.27
   7  -2  -6    3.54    1.47
   7  -2  -6    1.38    1.05
  -7  -2   5   10.25    2.19
   7  -2  -5    9.27    1.87
   7  -2  -5   10.18    2.21
   7  -2  -5    8.21    1.99
   7  -2  -5    7.27    1.82
  -7  -2   4  120.92    7.61
   7  -2  -4   98.89    6.62
   7  -2  -4   95.64    6.68
   7  -2  -4  120.35    7.76
   7  -2  -4  104.72    7.26
  -7  -2   3  195.10   10.16
   7  -2  -3  191.14    9.29
   7  -2  -3  199.17   10.39
   7  -2  -3  199.02   10.49
   7  -2  -3  196.09    9.44
   7  -2  -2   37.24    4.20
   7  -2  -2   40.67    4.27
   7  -2  -2   33.50    3.33
   7  -2  -2   36.92    3.76
   7  -2  -1  106.82    6.63
   7  -2   0   88.02    6.14
   7  -2   0   81.52    5.80
  -7  -2   0   94.10    6.93
  -7  -2  -1    1.19    1.01
   7  -2   1    0.92    0.92
   7  -2   1    2.37    1.07
   7  -2   2  297.75   13.12
  -7  -2  -2  326.71   15.18
   7  -2   2  331.21   13.96
   7  -2   5   73.05    4.78
  -7  -2  -5   69.56    5.31
   7  -2   6    8.93    1.41
  -7  -1  12    4.09    0.72
  -7  -1  11    5.62    1.20
   7  -1 -11    5.17    1.21
   7  -1 -10   54.41    4.34
  -7  -1  10   79.61    5.17
   7  -1  -8   52.52    5.04
  -7  -1   8   49.57    4.36
  -7  -1   8   53.09    5.04
  -7  -1   7  128.02    7.69
   7  -1  -7  134.11    8.40
  -7  -1   7  121.46    7.93
  -7  -1   6    9.96    2.08
  -7  -1   6    9.53    2.13
   7  -1  -6   11.94    2.09
   7  -1  -6   15.51    2.78
   7  -1  -6   11.98    2.48
  -7  -1   5  269.90   12.69
   7  -1  -5  284.64   13.19
   7  -1  -5  284.05   13.08
   7  -1  -5  245.89   11.81
  -7  -1   4  181.92    9.63
   7  -1  -4  146.11    8.26
   7  -1  -4  174.51    9.74
   7  -1  -4  170.97    9.64
   7  -1  -4  176.82    9.33
  -7  -1   3  240.48   11.29
   7  -1  -3  192.47    9.38
   7  -1  -3  229.68   11.40
   7  -1  -3  193.87   10.62
   7  -1  -3  200.72   10.55
   7  -1  -3  231.03   10.42
   7  -1  -2    5.83    1.75
   7  -1  -2    2.13    1.29
   7  -1  -2    3.58    1.29
   7  -1  -1  156.02    8.25
   7  -1  -1  154.13    8.31
   7  -1   0    3.39    1.20
   7  -1   0    3.75    1.40
  -7  -1   0    3.22    1.45
   7  -1   1  125.81    7.52
  -7  -1  -1  119.09    8.29
   7  -1   1  124.75    7.32
  -7  -1  -2   43.74    4.92
   7  -1   2   42.12    4.27
  -7  -1  -2   41.42    4.14
  -7  -1  -3  307.61   13.37
  -7  -1  -4   -0.22    0.53
  -7  -1  -5   25.19    3.22
  -7  -1  -5   22.67    2.65
   7  -1   6   25.95    2.53
  -7  -1  -6   30.27    3.10
  -7   0  12   63.15    3.18
   7   0 -12   65.60    3.47
   7   0 -11   13.45    1.95
  -7   0  11   12.19    1.72
   7   0 -10   12.29    2.02
  -7   0  10   12.15    2.03
  -7   0  10   13.04    1.80
  -7   0   9  103.52    6.24
  -7   0   8   13.55    2.50
  -7   0   8   13.71    2.38
   7   0  -8   14.55    2.69
  -7   0   7  238.97   11.87
   7   0  -7  263.78   12.59
  -7   0   7  242.75   11.66
   7   0  -6    6.17    1.54
  -7   0   6    7.52    1.86
   7   0  -6    7.55    2.05
   7   0  -6   10.88    2.33
  -7   0   6    7.77    1.88
   7   0  -5  115.81    7.34
  -7   0   5  110.11    7.31
   7   0  -5  124.07    8.00
   7   0  -5  119.22    7.83
   7   0  -4    3.78    1.39
   7   0  -4    3.58    1.45
   7   0  -4    5.25    1.67
  -7   0   4    3.86    1.35
   7   0  -3   83.65    6.37
   7   0  -3   85.81    5.95
   7   0  -3   89.47    6.66
   7   0  -3  104.29    7.03
   7   0  -2   38.68    3.91
   7   0  -2   47.65    4.67
   7   0  -2   37.88    4.17
   7   0  -1    5.94    1.68
   7   0  -1    4.94    1.53
  -7   0   0  139.04    8.76
   7   0   0  124.86    7.37
   7   0   0  143.28    7.85
  -7   0   0  127.56    7.72
   7   0   1    1.56    1.03
  -7   0  -1    0.74    0.67
   7   0   1    0.91    0.86
  -7   0  -1    1.22    0.97
  -7   0  -2  204.40   10.57
   7   0   2  200.84   10.14
  -7   0  -2  204.12   11.41
  -7   0  -3   79.24    6.10
  -7   0  -4    5.78    1.56
  -7   0  -4    3.61    1.28
  -7   0  -5    1.40    0.83
  -7   0  -5    1.42    0.94
   7   0   6    0.42    0.58
  -7   0  -6    0.27    0.43
  -7   0  -6   -0.18    0.92
  -7   1  12    5.43    0.82
   7   1 -12    3.76    0.79
  -7   1  11    4.04    1.00
  -7   1  11    3.93    0.80
   7   1 -11    3.51    0.88
  -7   1  10   60.01    4.23
   7   1 -10   66.43    4.89
  -7   1   9    8.38    1.70
   7   1  -9    8.63    2.00
  -7   1   8   39.85    4.31
  -7   1   8   51.34    4.61
  -7   1   7  127.45    7.83
  -7   1   7  126.96    7.46
  -7   1   7  124.72    7.91
  -7   1   6    6.69    1.89
  -7   1   6   10.07    1.93
   7   1  -6    8.61    1.88
  -7   1   6   12.03    2.32
  -7   1   5  254.55   11.35
  -7   1   5  253.85   11.83
  -7   1   4  164.89    8.83
  -7   1   4  167.57    9.17
   7   1  -4  170.85    9.43
   7   1  -3  199.96   10.11
  -7   1   3  222.48   10.70
  -7   1   3  221.97   10.86
   7   1  -3  215.55   11.06
   7   1  -2    4.39    1.42
  -7   1   2    4.17    1.39
   7   1  -1  156.60    8.36
  -7   1   1  152.24    8.70
   7   1   0    2.43    1.10
  -7   1   0    2.80    1.15
   7   1   1  107.42    6.90
   7   1   1  114.29    7.08
  -7   1  -1  115.52    7.58
   7   1   2   40.98    4.23
  -7   1  -2   45.24    4.63
  -7   1  -2   46.26    5.18
  -7   1  -3  321.18   14.43
  -7   1  -4    0.25    0.72
  -7   1  -4   -0.25    0.60
  -7   1  -5   24.28    2.95
   7   1   5   26.51    2.95
  -7   1  -6   23.08    2.46
   7   1   6   30.02    2.74
  -7   1  -6   27.95    3.03
   7   2 -12   60.49    3.28
  -7   2  11   17.32    1.78
  -7   2  11   19.53    2.03
   7   2 -11   18.74    1.98
   7   2 -11   24.22    2.47
   7   2 -10    2.98    1.33
   7   2 -10    4.25    1.31
  -7   2  10    2.93    1.02
  -7   2  10    3.35    1.02
   7   2  -9  157.61    8.95
  -7   2   9  146.36    7.94
  -7   2   8   25.80    3.29
   7   2  -7  316.83   14.39
   7   2  -7  305.32   14.36
  -7   2   7  325.29   14.28
  -7   2   7  321.52   14.25
  -7   2   7  339.73   14.13
  -7   2   6    3.81    1.33
   7   2  -6    3.32    1.41
   7   2  -6    3.34    1.42
  -7   2   6    4.69    1.56
  -7   2   6    5.33    1.45
   7   2  -6    4.47    1.44
   7   2  -5    6.96    1.85
  -7   2   5   10.43    2.07
   7   2  -5   10.79    2.29
   7   2  -5    7.18    1.89
  -7   2   5   10.12    2.10
   7   2  -4  116.98    7.58
   7   2  -4   99.79    7.20
   7   2  -4  106.04    7.34
  -7   2   4  105.83    6.98
  -7   2   4  105.67    6.94
   7   2  -3  203.71   10.61
   7   2  -3  191.83   10.29
  -7   2   3  195.37   10.15
  -7   2   3  190.31    9.96
   7   2  -3  180.91    9.59
   7   2  -2   37.26    3.93
   7   2  -2   37.55    4.16
   7   2  -2   39.02    4.29
  -7   2   2   35.09    4.01
  -7   2   1   96.76    6.90
  -7   2   0   96.44    6.85
   7   2   0   86.61    6.07
  -7   2   0   87.23    7.01
  -7   2  -1    1.71    1.03
  -7   2  -1    1.55    1.12
   7   2   1    2.30    1.11
   7   2   2  315.80   13.70
  -7   2  -2  304.94   14.35
  -7   2  -2  318.30   15.11
  -7   2  -3    0.57    0.68
  -7   2  -4   64.59    5.54
  -7   2  -4   82.59    6.02
  -7   2  -5   62.66    4.88
  -7   2  -5   61.91    5.14
  -7   2  -6    8.02    1.45
   7   3 -11    4.61    1.03
   7   3 -11    4.96    1.21
   7   3 -11    3.75    0.89
  -7   3  11    2.57    0.73
  -7   3  11    3.86    0.86
  -7   3  10   30.73    2.97
   7   3 -10   32.78    3.37
  -7   3  10   38.07    3.26
   7   3 -10   31.85    3.41
   7   3  -9   28.45    3.53
   7   3  -9   25.44    3.28
  -7   3   9   31.85    3.36
   7   3  -8  207.44   11.38
  -7   3   8  237.77   10.89
   7   3  -8  231.15   11.18
  -7   3   8  214.91   10.75
  -7   3   7   83.39    6.21
   7   3  -7   73.49    5.91
   7   3  -7   72.80    6.06
  -7   3   7   75.17    5.75
  -7   3   7   77.75    6.00
  -7   3   6   13.76    2.54
   7   3  -6    7.39    1.84
   7   3  -6   11.49    2.43
   7   3  -6   10.52    2.31
  -7   3   6   12.34    2.29
  -7   3   6    9.99    2.10
  -7   3   5   69.09    5.82
   7   3  -5   69.14    5.61
  -7   3   5   66.68    5.42
   7   3  -5   55.60    5.32
   7   3  -5   62.63    5.47
  -7   3   5   67.64    5.42
  -7   3   4  174.22    9.34
  -7   3   4  152.32    8.71
   7   3  -4  158.73    9.26
   7   3  -4  152.43    8.99
  -7   3   3  287.71   12.95
  -7   3   3  258.41   12.12
   7   3  -3  264.12   12.44
   7   3  -3  271.76   12.71
   7   3  -2  133.50    7.88
   7   3  -2  112.83    7.65
   7   3  -2  142.85    8.30
  -7   3   2  131.27    8.29
   7   3  -2  136.41    8.42
  -7   3   1   47.69    4.83
   7   3  -1   48.94    4.60
   7   3  -1   48.12    4.92
  -7   3   0    7.90    2.00
   7   3   0    5.03    1.61
  -7   3   0    6.24    1.93
   7   3   0    7.80    1.96
  -7   3  -1   57.68    5.69
   7   3   1   60.61    5.13
   7   3   1   63.81    5.24
  -7   3  -1   60.65    5.60
  -7   3  -2   25.94    3.81
  -7   3  -2   22.90    3.41
   7   3   2   21.80    3.03
   7   3   2   19.52    2.95
  -7   3  -3  145.67    8.83
   7   3   3  138.15    7.95
   7   3   4    2.06    1.05
  -7   3  -4    2.03    1.10
  -7   3  -4    2.62    1.22
  -7   3  -4    2.90    1.35
   7   3   5    9.38    1.75
  -7   3  -5    6.80    1.56
  -7   3  -5    9.50    1.86
  -7   3  -5    5.36    1.46
  -7   3  -6   62.82    4.18
   7   3   6   71.45    4.15
   7   4 -11    7.43    1.35
   7   4 -11    6.53    1.12
  -7   4  11    5.69    1.00
   7   4 -10    3.63    1.11
  -7   4  10    2.11    0.79
   7   4 -10    1.88    0.82
  -7   4  10    1.41    0.79
  -7   4   9  187.53    9.12
  -7   4   9  183.14    8.77
   7   4  -9  205.32   10.14
   7   4  -9  187.86    9.23
  -7   4   8   36.98    3.91
   7   4  -8   32.03    3.87
   7   4  -8   30.36    3.58
  -7   4   8   34.71    3.68
   7   4  -7  105.15    7.42
   7   4  -7  133.29    7.88
  -7   4   7  128.36    7.88
  -7   4   7  103.63    7.13
  -7   4   7  121.75    7.37
   7   4  -6    7.63    1.99
   7   4  -6    6.99    1.80
  -7   4   6    9.55    2.17
  -7   4   6    8.42    1.97
  -7   4   6    8.84    1.90
  -7   4   5    1.29    0.88
   7   4  -5    1.57    0.94
   7   4  -5    1.32    1.00
  -7   4   5    0.47    0.57
   7   4  -4   44.23    4.53
   7   4  -4   36.48    4.18
   7   4  -4   39.58    4.29
  -7   4   4   41.23    4.37
  -7   4   4   41.23    4.16
   7   4  -3  135.67    8.18
   7   4  -3  157.79    8.94
   7   4  -3  136.74    8.32
   7   4  -3  144.95    8.45
  -7   4   3  136.40    8.02
  -7   4   3  130.79    8.47
   7   4  -2  101.74    7.14
  -7   4   2   97.80    7.21
   7   4  -2  100.18    6.81
   7   4  -1   90.04    6.80
  -7   4   1   90.87    7.00
   7   4  -1  102.87    6.82
   7   4   0   55.61    4.95
  -7   4   0   52.49    5.26
  -7   4   0   49.10    5.14
   7   4   0   50.49    5.05
   7   4   1    0.72    0.77
   7   4   1    1.38    1.00
  -7   4  -1    1.56    1.25
  -7   4  -1    1.19    0.94
  -7   4  -2  213.45   11.41
  -7   4  -2  194.92   10.96
   7   4   2  214.06   10.42
  -7   4  -3   -0.57    0.77
  -7   4  -3    0.31    0.75
   7   4   3   -0.22    0.76
  -7   4  -4  207.45   10.22
  -7   4  -4  198.43   10.05
  -7   4  -4  168.91    9.80
   7   4   4  199.34    9.31
  -7   4  -5   28.60    3.08
   7   4   5   26.79    2.78
  -7   4  -5   25.20    2.88
  -7   4  -5   22.92    2.71
   7   4   6   13.15    1.53
  -7   4  -6   18.03    2.00
   7   5 -11    0.48    0.45
  -7   5  11    0.90    0.39
   7   5 -10   68.68    4.67
  -7   5  10   66.21    4.15
  -7   5   9   47.54    3.94
  -7   5   9   40.40    3.34
   7   5  -9   45.23    4.24
   7   5  -9   42.75    4.21
   7   5  -9   43.14    3.70
  -7   5   8  370.73   14.94
  -7   5   8  379.80   14.73
   7   5  -8  336.86   14.19
   7   5  -7  100.77    7.09
  -7   5   7   83.53    6.08
   7   5  -7   98.63    6.46
  -7   5   6    0.65    0.52
   7   5  -6   -0.24    0.51
   7   5  -6    0.24    0.70
   7   5  -6    0.58    0.70
  -7   5   6    1.00    0.73
  -7   5   5  138.94    7.95
  -7   5   5  133.74    8.52
   7   5  -5  156.35    8.75
  -7   5   5  159.20    8.87
   7   5  -5  137.28    8.47
   7   5  -5  140.36    8.24
   7   5  -5  153.43    9.08
   7   5  -4   96.28    6.63
   7   5  -4   95.55    6.77
  -7   5   4  105.42    7.21
  -7   5   4   87.01    6.17
   7   5  -4  104.07    7.18
   7   5  -4  103.44    6.94
   7   5  -3  164.56    9.03
   7   5  -3  150.84    8.66
   7   5  -3  151.85    8.81
   7   5  -3  167.65    9.28
  -7   5   3  155.99    8.50
  -7   5   3  169.02    9.65
   7   5  -2  444.93   17.33
  -7   5   2  409.61   17.67
   7   5  -2  418.75   16.72
   7   5  -1   23.95    3.34
  -7   5   1   20.40    3.10
   7   5  -1   24.56    3.27
  -7   5   1   23.16    3.55
   7   5   0  127.71    8.09
  -7   5   0  109.30    7.86
   7   5   0  123.59    7.59
  -7   5   0  134.36    8.74
   7   5   1   63.02    5.42
  -7   5  -1   56.98    5.35
  -7   5  -1   56.97    5.56
   7   5   1   59.94    5.08
   7   5   2    1.83    1.03
  -7   5  -2    1.74    1.04
   7   5   2    2.48    1.12
  -7   5  -2    1.63    1.11
  -7   5  -2    0.61    0.74
  -7   5  -3  185.06   10.03
   7   5   3  182.30    8.98
  -7   5  -3  182.40   10.30
  -7   5  -3  154.88    8.77
  -7   5  -4   -0.19    0.46
   7   5   4    1.24    0.82
  -7   5  -4    0.50    0.79
  -7   5  -4    0.70    0.69
   7   5   5    1.28    0.72
  -7   5  -5    0.53    0.61
  -7   5  -5    0.69    0.62
  -7   5  -6   41.16    2.88
  -7   6  11   14.97    1.31
   7   6 -10    2.22    0.84
   7   6 -10    2.34    0.90
  -7   6  10    2.93    0.79
   7   6  -9  147.72    7.96
   7   6  -9  150.61    7.97
   7   6  -8   22.57    3.13
  -7   6   8   27.27    3.04
   7   6  -7  117.29    7.57
   7   6  -7  109.94    7.41
  -7   6   7  125.28    7.23
  -7   6   7  113.91    7.11
   7   6  -7  100.68    6.36
  -7   6   6   27.53    3.34
   7   6  -6   27.05    3.58
   7   6  -6   26.28    3.44
  -7   6   6   26.13    3.44
   7   6  -6   27.19    3.17
  -7   6   5    8.14    1.96
   7   6  -5    7.35    1.76
   7   6  -5    9.33    2.14
  -7   6   5    8.30    1.94
   7   6  -5    9.62    1.90
  -7   6   4  148.00    8.72
  -7   6   4  136.54    8.51
   7   6  -4  147.17    8.35
   7   6  -4  138.45    8.48
   7   6  -4  136.87    7.84
   7   6  -3   69.70    5.49
   7   6  -3   80.21    5.95
  -7   6   3   87.35    6.63
   7   6  -2    9.40    2.00
   7   6  -2    5.01    1.52
  -7   6   2    4.37    1.69
   7   6  -1  179.21    9.59
   7   6  -1  178.46    9.43
  -7   6   1  179.25   10.48
  -7   6   0    2.25    1.34
   7   6   0    2.56    1.19
   7   6   0    2.66    1.16
  -7   6   0    3.29    1.48
  -7   6  -1    1.88    1.19
  -7   6  -1    2.51    1.25
   7   6   1    4.05    1.35
  -7   6  -1    0.96    1.09
   7   6   1    2.03    0.94
  -7   6  -2  295.58   14.02
   7   6   2  306.10   12.95
  -7   6  -2  327.24   14.66
  -7   6  -3    5.46    1.57
   7   6   3    6.68    1.54
  -7   6  -3    5.27    1.57
  -7   6  -3    3.85    1.24
  -7   6  -4  265.65   11.96
  -7   7  10   49.41    3.40
   7   7 -10   54.05    3.53
  -7   7   9   34.61    2.91
   7   7  -9   35.39    3.29
  -7   7   8  129.32    7.08
  -7   7   8  147.91    7.34
   7   7  -8  137.50    7.76
   7   7  -8  144.80    7.88
  -7   7   7  108.03    6.51
   7   7  -7   98.40    6.75
   7   7  -7  105.10    6.92
  -7   7   7  107.71    6.51
   7   7  -6    0.49    0.66
   7   7  -6    1.32    1.00
  -7   7   6    0.23    0.56
  -7   7   6    0.92    0.73
  -7   7   5  164.31    8.82
   7   7  -5  138.10    8.62
  -7   7   5  142.55    8.34
  -7   7   5  158.03    8.72
  -7   7   4   83.33    5.98
  -7   7   4   73.01    5.83
   7   7  -4   60.58    5.31
  -7   7   4   80.62    6.41
  -7   7   3  218.50   10.75
  -7   7   3  199.25   11.69
  -7   7   3  203.02   11.56
   7   7  -3  212.34   10.19
  -7   7   3  216.91   11.21
   7   7  -2  221.48   10.37
  -7   7   2  217.23   12.18
  -7   7   2  208.16   12.03
  -7   7   1   16.33    2.89
   7   7  -1   17.87    2.51
  -7   7   0   41.63    4.65
  -7   7   0   41.66    4.76
   7   7   0   40.08    3.92
  -7   7  -1   74.02    6.36
  -7   7  -1   78.77    6.48
   7   7   1   77.67    5.42
  -7   7  -2    2.80    1.39
  -7   7  -2    4.12    1.35
   7   7   2    3.20    1.09
  -7   7  -3  109.75    6.51
  -7   7  -4    0.19    0.70
  -7   7  -4    0.72    0.62
  -7   7  -5    3.20    0.82
  -7   8  10    1.05    0.44
  -7   8   9   57.41    4.07
   7   8  -9   62.59    3.98
  -7   8   9   61.66    3.51
   7   8  -8    2.92    1.03
   7   8  -8    1.95    0.83
  -7   8   8    3.10    0.88
   7   8  -7  126.37    7.26
   7   8  -7  135.61    7.57
  -7   8   7  133.55    6.89
  -7   8   6   10.21    1.84
  -7   8   6   14.06    2.18
   7   8  -6   14.22    2.22
   7   8  -6   13.42    2.38
   7   8  -5    3.55    1.31
  -7   8   5    4.19    1.26
  -7   8   5    4.06    1.20
   7   8  -4   19.01    2.66
  -7   8   4   25.85    3.10
  -7   8   4   26.77    3.39
  -7   8   3   88.95    6.01
  -7   8   3   92.07    6.98
  -7   8   2   36.04    4.06
  -7   8   2   39.09    4.62
  -7   8   2   32.49    3.57
  -7   8   2   28.77    3.28
  -7   8   1    5.01    1.61
  -7   8   1    3.14    1.14
  -7   8   1    3.64    1.44
  -7   8   0   53.01    5.01
  -7   8   0   54.37    5.31
  -7   8   0   58.26    5.28
  -7   8  -1    6.61    1.75
  -7   8  -1    5.96    1.76
  -7   8  -1    5.82    1.69
  -7   8  -2  157.65    8.56
  -7   8  -2  151.40    8.41
  -7   8  -2  144.55    8.47
  -7   8  -3    0.19    0.62
  -7   8  -3   -0.16    0.48
  -7   8  -4   66.41    4.16
  -7   9   9   26.37    1.71
  -7   9   9   27.37    2.27
  -7   9   8   52.93    3.17
  -7   9   7  113.49    5.61
  -7   9   7  116.01    6.05
  -7   9   6    5.02    1.29
  -7   9   6    5.33    1.25
  -7   9   6    4.31    1.06
  -7   9   5  142.76    7.40
  -7   9   5  128.72    6.75
  -7   9   4  105.65    6.11
  -7   9   4  124.44    7.23
  -7   9   4  122.31    6.95
  -7   9   3  232.07   11.45
  -7   9   3  232.78   10.80
  -7   9   2   37.79    4.29
  -7   9   2   36.50    3.79
  -7   9   1   61.68    4.95
  -7   9   1   48.82    4.48
  -7   9   1   51.97    4.39
  -7   9   0   32.84    3.59
  -7   9   0   28.22    3.30
  -7   9   0   32.85    3.86
  -7   9  -1  202.57    9.78
  -7   9  -1  194.38    9.77
  -7   9  -1  213.33   10.27
  -7   9  -2   13.20    2.03
  -7   9  -2   12.81    2.07
  -7   9  -2   14.87    2.16
  -7   9  -3  112.63    5.72
  -7  10   8    0.86    0.52
  -7  10   7  193.35    8.52
  -7  10   6   16.20    1.89
  -7  10   6   12.59    1.97
  -7  10   6   13.80    1.80
  -7  10   5    0.66    0.63
  -7  10   5    2.05    0.93
  -7  10   5    1.80    0.72
  -7  10   4   32.60    3.08
  -7  10   3   97.21    5.73
  -7  10   3   95.24    6.19
  -7  10   2    4.86    1.25
  -7  10   2    5.32    1.53
  -7  10   1    6.90    1.55
  -7  10   1    3.94    1.15
  -7  10   1    8.17    1.80
  -7  10   0   20.88    2.56
  -7  10   0   18.70    2.32
  -7  10   0   22.26    2.86
  -7  10  -1    5.96    1.31
  -7  10  -1    6.87    1.32
  -7  10  -1    5.29    1.36
  -7  10  -2  105.86    5.67
  -7  10  -2  153.99    6.17
  -7  11   6    6.72    1.00
  -7  11   5   43.36    3.19
  -7  11   5   44.80    2.96
  -7  11   4   30.09    2.48
  -7  11   3   79.26    3.83
  -7  11   3    1.45    0.68
  -7  11   2   10.49    1.50
  -7  11   2   12.04    1.86
  -7  11   1   37.26    2.88
  -7  11   1   45.87    3.73
  -7  11   0    0.59    0.43
  -7  11   0    2.06    0.63
  -7  12   4   14.58    1.61
  -8  -5   9    1.11    0.53
   8  -5  -8    5.84    1.67
   8  -5  -7  188.88    8.98
   8  -5  -6    7.84    1.78
   8  -5  -5   14.78    2.63
   8  -5  -2  135.92    7.97
  -8  -4  10   43.10    2.93
  -8  -4   9   53.55    3.94
   8  -4  -9   57.73    4.19
   8  -4  -8   -1.17    1.66
   8  -4  -7    4.17    1.45
   8  -4  -6  144.92    8.27
   8  -4  -5    2.50    1.20
  -8  -4   5   -0.25    1.57
   8  -4  -5    1.35    0.86
   8  -4  -4   36.73    4.22
   8  -4  -4   36.11    4.10
   8  -4  -4   34.21    3.55
  -8  -4   4   26.76    3.54
   8  -4  -4   30.11    3.68
   8  -4  -3   58.73    5.04
   8  -4  -3   63.46    5.22
  -8  -4   3   66.80    5.52
  -8  -4   2    4.71    1.69
   8  -4   0  137.73    7.55
   8  -4   1   15.22    2.27
   8  -4   2   91.00    5.48
  -8  -4  -3   60.73    4.66
   8  -4   3   55.08    3.75
  -8  -3  11    9.22    1.12
   8  -3 -10   93.29    5.06
  -8  -3  10   87.22    4.66
   8  -3  -9   30.15    3.21
   8  -3  -8    5.93    1.68
   8  -3  -7  112.66    7.17
   8  -3  -6   10.56    2.25
   8  -3  -5   94.80    7.01
   8  -3  -5   93.41    6.63
   8  -3  -5   72.37    5.91
   8  -3  -5   80.37    5.69
  -8  -3   5   76.42    6.20
   8  -3  -4   92.81    7.06
   8  -3  -4   79.94    6.10
  -8  -3   4   86.50    6.52
   8  -3  -4   84.03    6.11
  -8  -3   3   23.05    3.39
   8  -3  -3   21.67    3.08
  -8  -3   2  333.15   14.98
   8  -3  -2  363.73   14.51
  -8  -3   1   62.62    5.94
   8  -3  -1   65.16    5.13
   8  -3   0  156.20    8.35
   8  -3   1   29.87    3.32
   8  -3   2   23.39    2.84
   8  -3   3   24.99    2.68
   8  -3   4   74.72    4.29
  -8  -3  -4   69.41    4.86
  -8  -2  11   97.64    4.53
  -8  -2  10   49.43    3.64
   8  -2 -10   45.53    3.73
   8  -2 -10   42.05    3.27
   8  -2  -9   60.60    4.73
   8  -2  -8   35.22    3.80
   8  -2  -7   17.66    2.86
   8  -2  -6   90.64    6.05
   8  -2  -6  113.93    7.71
   8  -2  -6  106.76    7.17
  -8  -2   6   94.37    6.48
  -8  -2   6  102.04    7.18
   8  -2  -5    0.69    0.73
  -8  -2   5    0.84    0.83
   8  -2  -5   -0.29    0.79
   8  -2  -5    0.85    0.96
   8  -2  -4  107.93    7.45
   8  -2  -4  122.40    8.12
  -8  -2   4  111.90    7.47
   8  -2  -3   20.20    3.07
   8  -2  -3   21.49    3.59
   8  -2  -3   21.36    3.41
  -8  -2   3   18.83    3.19
   8  -2  -3   20.73    2.95
   8  -2  -2   55.85    4.85
  -8  -2   1  119.59    8.65
   8  -2  -1  125.67    7.46
  -8  -2   0   87.93    7.37
   8  -2   0   89.59    6.12
   8  -2   1   44.75    4.18
   8  -2   2   46.24    4.13
   8  -2   3    5.84    1.39
   8  -2   4   90.83    5.17
  -8  -2  -4   96.30    6.17
   8  -2   5   96.70    4.62
  -8  -1  11   12.57    1.53
  -8  -1  10   31.93    3.02
   8  -1 -10   29.00    2.85
   8  -1 -10   38.36    3.45
   8  -1  -9   -0.21    0.85
  -8  -1   8    8.75    1.71
   8  -1  -8    8.99    2.08
  -8  -1   7  119.00    7.31
   8  -1  -7  148.93    8.51
   8  -1  -6    0.86    0.91
   8  -1  -6    1.11    1.11
  -8  -1   6    1.00    0.79
  -8  -1   6    1.09    0.87
   8  -1  -6    0.88    0.75
  -8  -1   5  426.95   18.31
   8  -1  -5  439.72   17.75
   8  -1  -5  469.78   19.23
  -8  -1   4   25.37    3.56
   8  -1  -4   19.09    2.98
   8  -1  -4   24.37    3.69
   8  -1  -4   23.13    3.67
  -8  -1   3   59.49    5.42
   8  -1  -3   51.61    5.44
   8  -1  -3   64.09    5.77
   8  -1  -3   51.70    5.06
   8  -1  -3   60.46    5.10
   8  -1  -2  263.38   11.99
   8  -1  -1    0.46    0.84
  -8  -1   1    0.68    1.00
   8  -1   0  358.81   14.67
  -8  -1   0  342.60   16.48
   8  -1   1   76.84    5.59
   8  -1   2    2.54    1.17
   8  -1   3   53.13    4.27
  -8  -1  -4    3.06    1.18
   8  -1   4    2.47    0.93
   8  -1   5    5.25    1.07
   8   0 -11   59.79    3.32
  -8   0  11   86.38    4.11
   8   0 -10    3.00    0.96
  -8   0  10    2.61    1.11
   8   0 -10    1.54    1.03
  -8   0   9   53.28    4.02
   8   0  -9   66.77    4.99
  -8   0   8   27.28    3.14
   8   0  -8   33.44    3.80
  -8   0   7    5.22    1.57
   8   0  -7    2.92    1.24
   8   0  -6  696.20   24.71
   8   0  -6  683.89   24.40
  -8   0   6  625.76   23.65
  -8   0   6  613.41   23.42
   8   0  -6  624.37   22.90
   8   0  -5   62.90    5.41
   8   0  -5   66.81    6.04
   8   0  -5   78.85    6.26
  -8   0   5   74.22    5.98
   8   0  -4    2.17    1.08
   8   0  -4    3.29    1.69
   8   0  -4    3.41    1.54
  -8   0   4    3.38    1.36
   8   0  -3   13.05    2.55
   8   0  -3   14.72    2.56
   8   0  -3   10.56    2.44
   8   0  -3   13.98    2.80
  -8   0   3   10.54    2.30
   8   0  -2  118.32    7.32
   8   0  -1  218.64   10.63
  -8   0   0   72.71    6.89
   8   0   0   88.47    6.10
  -8   0  -1   51.84    4.76
   8   0   1   76.98    5.60
  -8   0  -2  241.92   11.43
   8   0   2  262.42   11.50
  -8   0  -3   28.25    3.13
   8   0   3   28.43    3.15
  -8   0  -4   14.60    1.95
   8   0   4   14.72    2.07
  -8   0  -4   15.58    2.52
   8   0   5   80.22    4.46
  -8   1  11   16.64    1.70
   8   1 -11   12.69    1.41
  -8   1  10   34.62    3.05
  -8   1  10   31.56    2.64
   8   1 -10   38.91    3.38
  -8   1   9    0.35    0.46
   8   1  -9    0.47    0.74
  -8   1   8    9.67    1.90
  -8   1   7  117.90    7.37
  -8   1   6    2.15    1.02
  -8   1   6    0.26    0.90
   8   1  -6    0.48    0.77
  -8   1   5  438.01   16.58
  -8   1   5  415.48   17.63
   8   1  -5  459.03   17.89
  -8   1   4   27.97    3.25
   8   1  -4   25.49    3.49
  -8   1   4   27.43    3.65
  -8   1   3   55.75    4.84
  -8   1   3   52.96    5.16
   8   1  -3   62.21    5.18
   8   1  -3   57.17    5.42
   8   1  -2  210.45   10.80
   8   1  -2  245.65   12.27
  -8   1   2  241.98   11.42
   8   1  -1    1.93    1.20
  -8   1   1    2.08    1.25
  -8   1   1    1.57    0.89
   8   1   0  342.78   14.50
  -8   1   0  341.19   16.54
  -8   1   0  344.12   14.98
  -8   1  -1   86.26    6.39
   8   1   1   75.02    5.73
  -8   1  -2    2.02    1.09
   8   1   2    0.88    0.88
  -8   1  -3   55.05    4.62
   8   1   3   60.35    4.56
  -8   1  -4    1.73    0.75
   8   1   4    1.80    0.92
  -8   1  -5    3.23    0.76
   8   1   5    6.66    1.23
   8   2 -11   72.08    3.85
  -8   2  11   71.58    3.34
  -8   2  10   45.29    3.43
   8   2 -10   49.86    3.87
  -8   2  10   43.04    3.16
   8   2 -10   43.45    3.64
   8   2  -9   58.13    4.65
  -8   2   9   56.46    4.24
   8   2  -9   55.53    4.78
   8   2  -8   34.96    3.82
  -8   2   8   34.76    3.60
   8   2  -7   14.71    2.64
  -8   2   7   13.18    2.20
  -8   2   7   11.75    2.24
  -8   2   6   98.65    7.01
   8   2  -6  101.68    7.37
   8   2  -6  105.85    7.27
   8   2  -6  110.09    7.01
  -8   2   6  105.95    6.52
  -8   2   6   89.89    6.70
   8   2  -5   -0.30    0.79
   8   2  -5    0.28    0.84
   8   2  -5    0.53    0.90
  -8   2   5    1.81    0.86
  -8   2   5    0.53    0.55
   8   2  -4  111.58    7.70
   8   2  -4  106.07    7.81
   8   2  -4  108.33    7.45
  -8   2   4  108.84    6.99
  -8   2   4  110.55    7.51
  -8   2   3   20.29    3.01
   8   2  -3   18.47    3.25
   8   2  -3   20.96    3.45
   8   2  -3   19.28    2.92
  -8   2   3   21.93    3.30
   8   2  -2   61.36    5.22
  -8   2   2   52.07    5.04
  -8   2   1  123.61    8.06
  -8   2   1  125.28    9.14
   8   2  -1  120.40    8.30
   8   2  -1  137.84    7.95
  -8   2   0   91.76    6.81
  -8   2   0   89.32    7.56
   8   2   0  101.52    6.70
   8   2   1   46.66    4.45
  -8   2  -1   41.53    4.48
  -8   2  -2   44.69    4.47
  -8   2  -2   37.23    3.97
  -8   2  -3    3.43    1.23
  -8   2  -3    4.50    1.50
  -8   2  -4   80.32    5.11
  -8   2  -4   89.13    5.94
  -8   2  -5   71.72    4.03
  -8   3  11    8.20    1.01
  -8   3  11   10.08    1.07
  -8   3  10   77.25    4.41
   8   3 -10   87.16    4.97
  -8   3  10   82.99    4.52
   8   3 -10   79.92    5.03
   8   3  -9   27.91    3.09
   8   3  -9   23.28    2.98
  -8   3   9   23.56    2.68
   8   3  -8    6.25    1.75
  -8   3   8    4.10    1.22
   8   3  -8    7.67    1.87
  -8   3   8    5.19    1.46
   8   3  -7   92.88    6.57
  -8   3   7  102.40    6.32
  -8   3   7   89.62    6.42
   8   3  -6   12.09    2.44
  -8   3   6    9.57    1.91
   8   3  -6    9.43    2.00
  -8   3   6    8.71    2.09
  -8   3   5   88.02    6.67
   8   3  -5   83.99    6.73
   8   3  -5   82.90    6.38
   8   3  -5   89.09    6.43
  -8   3   5   76.92    5.79
  -8   3   5   81.17    6.19
   8   3  -4   97.13    6.94
   8   3  -4   89.17    7.02
  -8   3   4   84.35    6.41
  -8   3   4   88.52    6.34
  -8   3   3   25.01    3.57
  -8   3   3   21.72    3.23
  -8   3   2  351.49   15.38
   8   3  -2  351.28   15.56
  -8   3   2  328.56   14.96
  -8   3   1   63.99    5.73
   8   3  -1   63.72    5.78
  -8   3   1   57.06    5.89
   8   3   0  164.49    9.61
  -8   3   0  148.13    9.21
  -8   3  -1   26.85    3.61
  -8   3  -2   11.62    2.53
   8   3   2   17.74    2.67
  -8   3  -3   24.78    3.08
   8   3   3   24.02    2.96
   8   3   3   22.85    2.84
  -8   3  -3   20.43    3.02
  -8   3  -4   73.09    4.83
  -8   3  -4   58.68    4.57
  -8   3  -4   65.29    4.99
   8   3   5   23.23    2.06
  -8   3  -5   20.63    1.99
   8   4 -11   35.72    2.54
  -8   4  11   38.12    2.14
   8   4 -10   45.05    3.58
   8   4 -10   52.89    3.78
  -8   4  10   46.16    3.16
  -8   4   9   47.43    3.76
  -8   4   9   42.84    3.43
   8   4  -9   49.54    3.89
   8   4  -9   50.34    4.21
   8   4  -8   -0.20    1.39
  -8   4   8    0.92    0.70
  -8   4   8    2.50    1.06
  -8   4   7    4.35    1.30
  -8   4   7    3.61    1.39
   8   4  -7    4.77    1.42
   8   4  -7    4.48    1.46
  -8   4   6  120.44    7.25
  -8   4   6  128.31    7.94
   8   4  -6  125.27    8.01
   8   4  -6  123.38    7.66
  -8   4   5    2.12    1.24
   8   4  -5    0.52    0.70
   8   4  -5    1.35    0.92
  -8   4   5    1.71    0.93
   8   4  -4   34.29    4.06
   8   4  -4   31.81    3.89
  -8   4   4   32.70    3.90
   8   4  -4   36.54    4.05
  -8   4   4   23.05    3.24
  -8   4   3   84.52    6.40
  -8   4   3   73.62    5.94
   8   4  -3   88.95    6.56
  -8   4   2    6.82    1.93
  -8   4   2    3.10    1.53
   8   4  -2    8.65    2.10
   8   4  -2    8.06    2.04
  -8   4   1   59.79    5.54
   8   4  -1   60.06    5.47
   8   4  -1   50.95    4.81
  -8   4   0  144.42    8.99
   8   4   0  135.10    8.46
   8   4   0  138.53    8.11
  -8   4  -1   21.49    3.22
   8   4   1   14.79    2.60
   8   4   1   17.86    2.75
   8   4   2   99.85    6.20
  -8   4  -2   94.23    6.63
   8   4   2   97.15    6.36
  -8   4  -2   85.78    6.86
  -8   4  -2   78.05    6.03
  -8   4  -3   63.83    4.94
  -8   4  -3   63.12    5.28
   8   4   3   60.18    4.48
  -8   4  -3   58.83    4.92
   8   4   4   34.72    2.95
  -8   4  -4   31.85    3.03
  -8   5  10   68.25    3.74
   8   5 -10   73.44    4.29
   8   5 -10   62.91    4.03
   8   5  -9    0.55    0.58
   8   5  -9    0.53    0.60
  -8   5   9    1.50    0.70
  -8   5   8    7.88    1.65
   8   5  -8    8.38    1.74
   8   5  -8    7.72    1.75
  -8   5   8    5.95    1.43
   8   5  -7  171.11    9.17
   8   5  -7  152.89    8.51
   8   5  -7  150.95    8.13
   8   5  -6    8.35    2.00
   8   5  -6    8.74    1.80
   8   5  -6    7.01    1.68
  -8   5   6    9.31    1.90
  -8   5   5   18.19    2.85
   8   5  -5   16.89    2.63
   8   5  -5   17.17    2.80
   8   5  -5   13.57    2.58
  -8   5   5   15.53    2.55
  -8   5   4   85.77    6.28
  -8   5   4   75.57    6.20
   8   5  -4   82.32    6.16
   8   5  -4   95.52    6.44
   8   5  -3   11.93    2.48
  -8   5   3   13.15    2.52
   8   5  -2  189.33    9.74
   8   5  -2  175.70    9.68
  -8   5   2  183.74   10.31
   8   5  -1    2.63    1.29
   8   5  -1    4.06    1.40
  -8   5   1    3.05    1.27
   8   5   0  157.81    8.69
   8   5   0  178.04    9.33
  -8   5   0  163.87    9.76
  -8   5  -1   16.10    2.77
   8   5   1   13.90    2.29
   8   5   1   15.24    2.51
  -8   5  -1   12.88    2.54
  -8   5  -2    9.22    1.99
  -8   5  -2   13.03    2.54
   8   5   2   12.92    2.19
  -8   5  -2   11.54    2.09
  -8   5  -3   16.79    2.39
   8   5   3   19.05    2.32
  -8   5  -3   21.18    2.88
   8   5   4   70.27    3.93
  -8   5  -4   66.03    4.27
  -8   6  10   67.94    3.44
   8   6 -10   64.37    3.61
   8   6 -10   66.96    3.76
  -8   6   9    8.67    1.41
   8   6  -9    8.24    1.48
  -8   6   8    0.64    0.54
   8   6  -8    0.36    0.53
   8   6  -8    1.17    0.81
  -8   6   7    1.13    0.78
  -8   6   7    1.60    0.93
   8   6  -7    0.98    0.67
   8   6  -7    0.45    0.60
   8   6  -6   47.70    4.02
  -8   6   6   58.30    4.70
   8   6  -6   57.19    4.82
  -8   6   6   44.81    3.95
  -8   6   6   56.66    4.54
  -8   6   5   41.86    4.07
  -8   6   5   38.86    4.03
   8   6  -5   39.31    4.07
  -8   6   4   70.13    5.49
   8   6  -4   80.45    5.58
  -8   6   4   72.91    5.57
  -8   6   3   59.19    5.28
   8   6  -3   69.83    5.25
  -8   6   3   62.05    5.25
  -8   6   2   13.63    2.59
   8   6  -2   16.85    2.51
  -8   6   1   80.30    6.41
   8   6  -1   85.41    5.88
  -8   6   1   84.94    7.00
   8   6  -1   81.93    5.77
   8   6   0  126.39    7.22
   8   6   0  134.24    7.46
  -8   6   0  122.53    8.29
  -8   6   0  139.25    8.81
  -8   6   0  139.11    8.52
   8   6   1    2.08    0.99
  -8   6  -1   -0.28    0.81
  -8   6  -1    0.26    0.63
  -8   6  -1    0.26    0.55
  -8   6  -2   42.67    3.96
  -8   6  -2   47.54    4.31
   8   6   2   51.67    3.94
  -8   6  -3   25.65    2.82
  -8   6  -3   27.25    3.02
  -8   6  -4   44.36    3.10
   8   7  -9    4.14    1.07
  -8   7   9    5.43    0.97
   8   7  -8    0.49    0.74
  -8   7   8    0.68    0.49
  -8   7   7  125.85    6.62
  -8   7   7  129.07    6.65
   8   7  -7  122.57    6.90
  -8   7   6   15.48    2.27
   8   7  -6   13.59    2.21
  -8   7   6   12.96    2.05
  -8   7   5   50.89    4.35
   8   7  -5   49.40    4.29
  -8   7   5   52.67    4.54
  -8   7   5   59.75    4.69
  -8   7   4   25.92    3.39
  -8   7   4   27.08    3.15
  -8   7   4   27.54    3.29
  -8   7   3    0.22    0.64
  -8   7   3    0.49    0.79
  -8   7   3    0.57    0.84
  -8   7   3    1.00    0.72
  -8   7   2  161.51    8.92
   8   7  -2  166.01    8.01
  -8   7   2  145.09    8.47
  -8   7   2  138.20    7.89
  -8   7   1   13.09    2.65
  -8   7   1   15.83    2.64
  -8   7   1   19.10    2.90
  -8   7   0   81.71    6.35
  -8   7   0   85.68    6.28
  -8   7   0   75.31    5.86
  -8   7  -1   14.67    2.39
  -8   7  -1    9.53    2.05
  -8   7  -1   10.58    2.07
  -8   7  -2   26.65    2.93
  -8   7  -2   23.33    2.83
  -8   8   9    7.91    0.93
  -8   8   8    3.47    0.80
   8   8  -7    0.15    0.45
  -8   8   7    0.56    0.54
  -8   8   7    0.51    0.46
  -8   8   6  129.68    6.42
  -8   8   6  117.39    6.00
  -8   8   5   -0.16    0.44
  -8   8   5   -0.17    0.29
  -8   8   5    0.18    0.44
  -8   8   4   36.60    3.37
  -8   8   4   41.81    3.97
  -8   8   4   47.92    4.02
  -8   8   3   39.75    4.13
  -8   8   3   39.22    3.46
  -8   8   2   66.26    5.57
  -8   8   1   82.58    6.11
  -8   8   1   69.83    5.20
  -8   8   0  202.43    9.96
  -8   8   0  180.38    9.20
  -8   8  -1    6.07    1.44
  -8   8  -1    7.25    1.58
  -8   8  -3   12.34    1.40
  -8   9   8   18.39    1.80
  -8   9   7   78.95    4.65
  -8   9   6    9.77    1.63
  -8   9   5  130.56    6.24
  -8   9   4   26.36    2.80
  -8   9   3    8.63    1.74
  -8   9   3    7.35    1.50
  -8   9   2    7.27    1.68
  -8   9   2    8.72    1.60
  -8   9   1    4.42    1.16
  -8   9   0  225.77   10.24
  -8   9   0  241.23    9.82
  -8   9  -1   38.66    2.99
  -8   9  -2    6.37    0.97
  -8  10   6  104.17    4.74
  -8  10   5    4.36    0.87
  -8  10   5    7.57    1.18
  -8  10   4   36.56    2.81
  -8  10   3    5.37    1.18
  -8  10   3    7.17    1.25
  -8  10   2   31.54    2.95
  -8  10   2   32.88    2.71
  -8  10   1   84.44    5.15
  -8  10   1   89.27    4.63
  -8  10   0   57.48    3.34
  -8  11   4   20.32    1.60
  -8  11   3    7.44    0.97
  -8  11   2   95.65    4.07
   9  -6   0   14.36    1.88
   9  -6   1   30.49    2.61
   9  -5  -2  219.70    9.94
   9  -5  -1    0.59    0.75
  -9  -4   9   80.81    4.14
   9  -4  -8   21.64    2.39
   9  -4  -7   43.96    3.80
   9  -4  -6   37.37    3.73
   9  -4  -4   58.35    4.45
   9  -4  -3   76.58    5.46
   9  -4  -2   15.35    2.44
   9  -4  -1   22.69    2.99
  -9  -3  10   39.97    2.51
   9  -3 -10   37.47    2.41
   9  -3  -9  178.79    7.86
   9  -3  -8   40.00    3.60
   9  -3  -7  101.43    6.31
   9  -3  -6   15.39    2.53
   9  -3  -5   52.55    4.26
   9  -3  -5   66.32    5.39
   9  -3  -4   91.80    6.10
   9  -3  -3   18.14    2.71
   9  -3  -2  227.46   11.01
   9  -3  -1   14.54    2.27
   9  -3   0  127.69    6.86
   9  -3   1   38.38    3.31
   9  -3   2    1.43    0.66
  -9  -2  10   15.48    1.70
   9  -2 -10   14.37    1.59
   9  -2  -9   55.64    4.08
   9  -2  -8   35.13    3.48
   9  -2  -7   12.04    2.18
   9  -2  -6   22.83    2.82
  -9  -2   6   26.62    2.94
   9  -2  -6   26.71    3.45
   9  -2  -5    7.67    1.72
  -9  -2   5    7.44    1.70
   9  -2  -5    7.36    1.93
   9  -2  -4    3.93    1.34
   9  -2  -3  126.20    7.80
   9  -2  -2    5.43    1.49
   9  -2  -2    5.45    1.71
   9  -2  -1    9.20    1.87
   9  -2   0   81.26    5.45
   9  -2   1   12.30    2.03
   9  -2   2   35.79    3.10
   9  -2   3   58.86    3.56
   9  -1 -10   10.53    1.44
  -9  -1  10   11.69    1.53
   9  -1 -10   15.28    1.81
   9  -1  -9   62.04    4.39
  -9  -1   8    0.82    0.54
   9  -1  -8    0.80    0.76
  -9  -1   7  247.04   11.17
   9  -1  -7  336.07   13.17
   9  -1  -6   38.45    3.68
  -9  -1   6   48.84    4.26
   9  -1  -6   52.91    4.82
   9  -1  -5   11.72    2.50
   9  -1  -5   12.26    2.23
   9  -1  -4  149.76    8.52
   9  -1  -3    0.52    0.83
   9  -1  -2  168.45    9.66
   9  -1  -2  186.99    9.26
   9  -1  -1   21.79    2.97
   9  -1   0   32.74    3.50
   9  -1   1  183.73    8.76
   9  -1   2    5.22    1.30
   9  -1   3   32.75    2.75
  -9  -1  -3   32.71    3.42
   9  -1   4    3.77    0.84
  -9   0  11   19.26    1.45
   9   0 -10    6.18    1.23
   9   0 -10    7.09    1.23
  -9   0  10    4.70    1.01
   9   0  -9   22.71    2.66
   9   0  -9   23.09    2.68
  -9   0   9   19.81    1.98
   9   0  -8   27.15    3.13
  -9   0   8   25.90    2.71
   9   0  -7  124.44    7.41
  -9   0   7  109.91    6.60
   9   0  -6  124.02    7.16
  -9   0   6  119.76    7.37
   9   0  -5    5.83    1.57
   9   0  -5    3.03    1.45
   9   0  -4    1.52    1.01
   9   0  -3   83.45    6.32
   9   0  -2    0.28    0.82
   9   0  -2   -0.23    0.82
   9   0  -1   56.54    5.25
   9   0  -1   58.61    4.86
   9   0   0   62.25    4.89
   9   0   1    1.16    0.87
   9   0   2  142.54    7.14
   9   0   3    5.98    1.20
  -9   0  -3    7.16    1.64
   9   0   4   18.92    1.70
   9   1 -10   10.68    1.53
  -9   1  10   10.56    1.10
  -9   1  10   10.66    1.44
  -9   1   9   54.26    3.62
   9   1  -9   58.35    4.39
  -9   1   8    1.20    0.68
  -9   1   7  260.26   11.43
   9   1  -6   48.49    4.30
  -9   1   6   46.65    4.39
   9   1  -5   12.48    2.26
   9   1  -4  161.28    9.11
   9   1  -3   -0.27    0.74
   9   1  -2  153.60    9.21
   9   1  -2  170.46    8.89
  -9   1   1   17.81    2.53
   9   1  -1   17.82    2.70
  -9   1   0   26.67    3.14
   9   1   0   32.98    3.60
  -9   1  -1  164.20    8.34
   9   1   1  190.06    9.60
   9   1   1  167.63    8.48
  -9   1  -2    5.11    1.19
   9   1   2    8.16    1.79
   9   1   2    6.90    1.51
   9   1   3   36.15    2.97
   9   1   3   33.81    3.06
  -9   1  -3   34.14    3.50
   9   1   4    6.03    0.99
  -9   2  10   12.57    1.50
  -9   2  10   13.96    1.38
   9   2 -10   16.59    1.85
   9   2  -9   49.81    3.87
  -9   2   9   47.67    3.42
   9   2  -9   54.99    4.17
  -9   2   8   28.19    2.92
   9   2  -8   25.66    3.02
   9   2  -7   15.47    2.48
  -9   2   7   14.28    2.28
  -9   2   6   25.58    3.24
   9   2  -6   30.76    3.35
  -9   2   6   23.00    2.59
   9   2  -6   23.31    3.28
  -9   2   5    6.29    1.74
   9   2  -5    6.48    1.74
   9   2  -5    8.77    2.13
  -9   2   5    6.27    1.49
   9   2  -4    4.65    1.53
  -9   2   4    4.90    1.34
  -9   2   3  131.22    7.45
  -9   2   2    8.11    1.79
   9   2  -2    7.64    1.84
   9   2  -1    8.43    2.11
  -9   2   1    7.69    1.77
   9   2  -1   10.38    2.10
   9   2   0   89.46    6.45
  -9   2   0   84.22    5.99
   9   2   0   89.87    5.97
   9   2   1   10.51    2.04
  -9   2  -1   10.87    1.95
   9   2   1    9.32    1.84
   9   2   2   41.95    3.72
  -9   2  -2   28.76    3.49
  -9   2  -2   38.53    3.40
   9   2   2   40.38    3.50
   9   2   3   70.55    4.17
   9   2   3   62.59    3.96
  -9   3  10   43.45    2.57
   9   3 -10   48.54    3.07
   9   3  -9  150.94    7.42
   9   3  -9  157.06    7.17
  -9   3   9  148.52    6.74
   9   3  -8   33.08    3.31
  -9   3   8   36.94    3.30
   9   3  -7   84.82    6.03
  -9   3   7   95.04    5.98
   9   3  -7   91.20    6.01
  -9   3   7   85.17    5.18
  -9   3   6   15.40    2.51
  -9   3   6   16.54    2.21
   9   3  -6   12.49    2.38
   9   3  -5   65.36    5.17
  -9   3   5   57.77    5.16
   9   3  -5   67.48    5.52
  -9   3   5   59.77    4.63
  -9   3   4  114.60    6.81
  -9   3   3   14.62    2.36
  -9   3   2  230.33   11.10
   9   3  -2  245.47   11.72
  -9   3   1   12.17    2.27
   9   3  -1   11.78    2.35
  -9   3   0  130.15    7.69
   9   3   0  128.96    7.78
  -9   3  -1   30.39    3.48
  -9   3  -1   34.89    3.57
   9   3   1   40.63    3.82
  -9   3  -2    1.35    0.86
  -9   3  -2    0.86    0.69
   9   3   2    0.82    0.65
   9   3   3   84.32    4.45
  -9   3  -3   67.42    4.05
   9   4 -10    8.11    1.07
   9   4 -10   10.61    1.35
  -9   4  10    9.17    1.06
  -9   4   9  106.89    5.24
   9   4  -8   23.29    2.71
  -9   4   8   21.73    2.48
   9   4  -8   22.42    2.50
   9   4  -7   42.34    3.95
  -9   4   7   44.78    3.57
  -9   4   7   38.98    3.63
   9   4  -7   42.09    3.80
  -9   4   6   30.60    3.43
  -9   4   6   34.30    3.27
   9   4  -6   29.54    3.40
   9   4  -6   30.95    3.45
  -9   4   5   52.46    4.32
   9   4  -5   55.01    4.69
  -9   4   4   75.23    5.28
   9   4  -4   78.27    5.60
  -9   4   3  122.73    7.33
   9   4  -3  128.74    7.64
  -9   4   2   21.06    2.93
   9   4  -2   20.69    2.91
   9   4  -1   21.64    2.90
   9   4  -1   22.50    3.03
  -9   4   1   22.83    3.07
   9   4   0    2.56    1.24
  -9   4   0    3.68    1.38
   9   4   0    3.37    1.22
  -9   4   0    5.34    1.48
   9   4   1   36.65    3.36
   9   4   1   42.25    3.65
  -9   4  -1   26.62    3.22
  -9   4  -1   40.45    3.78
  -9   4  -1   38.37    4.04
  -9   4  -2   87.16    5.26
  -9   4  -2   76.00    5.53
   9   4   3   59.57    3.37
  -9   4  -3   41.12    2.93
   9   5 -10   20.20    1.66
  -9   5  10   18.82    1.43
  -9   5   9   99.42    4.76
   9   5  -8   39.11    3.37
  -9   5   8   41.58    3.24
   9   5  -7   71.63    4.95
  -9   5   7   70.70    4.73
  -9   5   7   81.34    4.75
  -9   5   6    0.34    0.54
   9   5  -6   -0.20    0.64
  -9   5   5   59.89    4.49
  -9   5   5   59.02    4.74
   9   5  -5   51.22    4.30
  -9   5   4  108.18    6.44
  -9   5   4   96.54    6.47
   9   5  -4  102.66    6.37
  -9   5   3    5.31    1.49
   9   5  -3    6.29    1.56
  -9   5   2  238.90   11.23
   9   5  -2  244.25   10.90
  -9   5   1    0.69    0.78
  -9   5   1    0.54    1.12
   9   5  -1    0.59    0.74
   9   5   0  128.21    6.74
   9   5   0  135.87    6.96
  -9   5   0  137.48    7.51
  -9   5   0  114.06    7.48
  -9   5   0  110.54    7.38
   9   5   1   29.32    2.81
  -9   5  -1   25.67    2.88
  -9   5  -1   24.91    2.86
   9   5   2    1.50    0.69
  -9   5  -2    2.15    0.81
  -9   5  -2    1.24    0.71
  -9   5  -3   67.62    3.51
   9   6  -9   77.91    4.07
  -9   6   9   80.28    3.82
   9   6  -8   48.17    3.46
  -9   6   7    9.60    1.52
   9   6  -7    9.26    1.58
  -9   6   7    8.46    1.48
  -9   6   6   38.09    3.26
  -9   6   6   45.36    3.63
  -9   6   5   12.58    2.03
  -9   6   5   15.88    2.22
  -9   6   5   13.03    2.13
  -9   6   4   17.06    2.62
  -9   6   4   16.20    2.32
  -9   6   4   17.20    2.43
   9   6  -3  140.42    7.19
  -9   6   3  135.36    8.23
  -9   6   3  135.87    7.51
  -9   6   3  138.33    7.46
   9   6  -2    1.51    0.83
  -9   6   2    0.97    0.74
  -9   6   2    0.42    0.57
  -9   6   1    9.09    1.90
  -9   6   1    8.72    1.78
  -9   6   1    9.23    2.04
  -9   6   0   15.36    2.36
  -9   6   0   17.01    2.34
  -9   6   0   14.67    2.33
  -9   6  -1   37.48    3.26
  -9   6  -1   37.84    3.46
  -9   6  -2   43.23    3.03
  -9   7   8   16.32    1.58
   9   7  -8   15.73    1.62
  -9   7   7   79.76    4.34
  -9   7   7   74.41    4.19
  -9   7   6    0.14    0.37
  -9   7   6    0.27    0.44
  -9   7   5   56.05    3.95
  -9   7   5   61.59    4.12
  -9   7   5   49.97    3.87
  -9   7   4   65.36    4.41
  -9   7   4   72.79    4.73
  -9   7   4   62.92    4.79
  -9   7   3    7.37    1.44
  -9   7   3   10.03    1.94
  -9   7   3    9.88    1.76
  -9   7   2  174.01    6.16
  -9   7   2  205.23    7.46
  -9   7   1    4.54    1.18
  -9   7   1    7.51    1.52
  -9   7   1    5.58    1.48
  -9   7   0   59.60    4.30
  -9   7   0   63.14    4.52
  -9   7   0   67.03    4.33
  -9   7  -1   32.42    2.68
  -9   7  -2    1.84    0.51
  -9   8   7   28.85    2.02
  -9   8   7   26.51    2.09
  -9   8   6   39.64    2.73
  -9   8   6   47.99    3.13
  -9   8   5    7.67    1.18
  -9   8   5    9.63    1.46
  -9   8   4   29.42    2.66
  -9   8   4   24.35    2.53
  -9   8   3   38.47    3.13
  -9   8   3   38.70    3.43
  -9   8   2    0.72    0.60
  -9   8   2    1.06    0.64
  -9   8   1   36.40    2.97
  -9   8   1   38.91    3.33
  -9   8   0   22.47    2.12
  -9   8  -1    1.27    0.46
  -9   9   6   10.81    1.23
  -9   9   5   28.62    2.23
  -9  10   4    2.22    0.50
  10  -5  -1   90.87    4.47
  10  -5   0    3.05    0.69
  10  -4  -3   17.59    2.05
  10  -4  -2    7.32    1.37
  10  -4  -1    0.84    0.59
  10  -4   0   34.11    2.77
  10  -4   1    1.50    0.55
 -10  -3   9    2.54    0.60
  10  -3  -9    5.15    0.90
  10  -3  -5   54.29    3.63
  10  -3  -4   79.29    4.82
  10  -3  -3    1.00    0.69
  10  -3  -2   11.75    1.89
  10  -3  -1   71.97    4.78
  10  -3   0   30.07    2.85
  10  -3   1   76.71    4.36
 -10  -2   9   50.76    3.01
  10  -2  -9   59.42    3.53
  10  -2  -8   17.67    2.07
 -10  -2   5   14.67    1.93
  10  -2  -5   13.40    1.90
  10  -2  -4   37.22    3.41
  10  -2  -3   17.94    2.42
  10  -2  -2   32.50    3.29
  10  -2  -1    2.79    1.05
  10  -2   0   68.77    4.65
  10  -2   1    0.42    0.50
  10  -2   2    3.99    0.83
  10  -1  -9   21.05    2.10
  10  -1  -8    1.01    0.65
 -10  -1   7   75.20    4.31
  10  -1  -7  103.12    5.78
 -10  -1   6  164.72    7.53
  10  -1  -5   53.57    4.06
 -10  -1   5   54.68    4.16
  10  -1  -4   32.48    3.29
  10  -1  -3    8.22    1.72
  10  -1  -2   15.73    2.38
  10  -1  -1   66.80    4.94
  10  -1   0   39.50    3.50
  10  -1   0   33.38    3.01
  10  -1   1  104.55    5.71
  10  -1   1  115.61    5.33
  10   0  -9   48.09    3.31
 -10   0   8   40.46    2.78
  10   0  -8   60.64    4.05
 -10   0   7   33.69    2.86
  10   0  -7   32.81    3.28
 -10   0   6   41.75    3.53
 -10   0   5    0.96    0.73
  10   0  -5    1.43    0.86
  10   0  -4   72.13    5.10
  10   0  -3    2.08    0.97
  10   0  -2   49.51    4.28
  10   0  -1    5.39    1.37
  10   0  -1    4.45    1.34
  10   0   0  103.96    5.60
  10   0   1   29.23    2.54
  10   0   2   11.88    1.34
  10   0   2   12.27    1.45
 -10   1   9   12.79    1.19
  10   1  -9   20.93    2.05
 -10   1   8    1.30    0.56
 -10   1   7   85.23    4.95
 -10   1   6  179.20    8.42
 -10   1   5   61.22    4.62
  10   1  -5   52.22    4.19
  10   1  -4   36.68    3.59
  10   1  -3    8.58    1.81
  10   1  -2   22.34    2.82
  10   1  -1   70.59    4.73
  10   1   0   38.24    3.49
  10   1   0   36.54    3.19
  10   1   1  103.25    5.65
  10   1   1  121.50    5.65
  10   1   2    0.27    0.37
  10   1   2    1.01    0.49
 -10   2   9   45.03    2.83
 -10   2   9   57.95    2.90
  10   2  -8   17.51    2.07
 -10   2   8   15.24    1.74
  10   2  -8   14.33    1.95
  10   2  -7    4.39    1.20
 -10   2   7    4.74    1.12
  10   2  -7    1.16    1.14
  10   2  -6  137.98    7.51
 -10   2   6  163.03    7.71
  10   2  -5   11.48    2.12
 -10   2   5   20.07    2.58
  10   2  -4   55.18    4.38
  10   2  -1    4.51    1.28
  10   2   0   70.37    4.66
  10   2   0   80.75    4.68
  10   2   1    0.70    0.56
  10   2   1    0.50    0.47
 -10   3   9    5.59    0.83
 -10   3   9    2.22    0.54
  10   3  -8    4.60    1.05
 -10   3   8    4.07    0.91
 -10   3   7   26.42    2.60
  10   3  -7   27.90    2.78
  10   3  -6  101.47    5.93
 -10   3   6  113.88    6.12
  10   3  -5   80.15    5.00
 -10   3   5   72.34    4.97
 -10   3   4   90.52    5.81
 -10   3   4   83.43    4.77
  10   3  -3    1.13    0.79
 -10   3   3    0.69    0.55
  10   3  -2   10.70    1.85
 -10   3   2   11.08    1.67
  10   3  -1   81.00    5.07
 -10   3   1   76.15    4.51
  10   3   0   34.45    2.91
 -10   3   0   27.10    2.29
 -10   4   9   18.81    1.46
  10   4  -9   18.93    1.63
 -10   4   8   17.91    1.80
  10   4  -8   15.41    1.75
 -10   4   7    3.16    0.89
  10   4  -7    3.37    0.92
 -10   4   6   37.15    2.75
  10   4  -6   35.61    3.02
 -10   4   5   39.30    3.45
 -10   4   5   34.47    2.81
 -10   4   4   42.33    3.30
  10   4  -4   51.03    3.88
  10   4  -3   25.47    2.70
 -10   4   3   20.65    2.61
 -10   4   3   21.82    2.34
 -10   4   2    9.48    1.54
  10   4  -2   13.00    1.90
 -10   4   1   -0.13    0.35
 -10   4   1    1.51    0.79
  10   4  -1    1.26    0.69
 -10   4   0   30.20    2.39
 -10   5   8   12.16    1.33
  10   5  -8   10.14    1.21
 -10   5   7   42.74    2.97
 -10   5   6   55.20    3.36
 -10   5   5   39.27    3.20
 -10   5   5   37.10    2.81
 -10   5   5   31.61    3.06
 -10   5   4  135.68    6.82
 -10   5   4  148.53    6.55
 -10   5   4  127.77    7.17
  10   5  -3    0.83    0.55
 -10   5   3    0.16    0.47
 -10   5   3    0.40    0.48
 -10   5   2   61.96    4.17
 -10   5   2   60.49    4.57
  10   5  -2   69.63    4.08
 -10   5   2   62.36    3.98
 -10   5   2   57.90    4.26
 -10   5   1  103.90    5.75
 -10   5   1   95.55    5.06
 -10   5   1  100.44    5.04
 -10   5   1   94.42    5.63
 -10   5   0    2.06    0.61
 -10   6   7    4.53    0.87
 -10   6   6   80.16    4.32
 -10   6   6   93.90    4.31
 -10   6   5   32.11    2.64
 -10   6   5   34.34    2.57
 -10   6   4    4.77    1.03
 -10   6   4    6.61    1.15
 -10   6   4    5.01    1.18
 -10   6   3   30.28    2.61
 -10   6   3   33.03    2.66
 -10   6   3   28.49    2.85
 -10   6   2    0.96    0.53
 -10   6   2    0.80    0.45
 -10   6   2    0.31    0.57
 -10   6   1    4.15    0.86
 -10   6   0   31.87    2.09
 -10   7   6   45.89    2.55
 -10   7   6   39.29    2.40
 -10   7   5   47.82    2.80
 -10   7   5   41.31    2.65
 -10   7   4  108.32    4.67
 -10   7   4   85.40    4.19
 -10   7   3    1.23    0.55
 -10   7   2   28.11    2.12
 -10   7   1   66.82    3.25
 -10   8   4   14.95    1.33
 -10   8   3    3.43    0.63
  11  -3  -3   56.37    2.95
  11  -3  -2   44.11    2.50
  11  -2  -4    2.44    0.66
  11  -2  -3   44.54    2.80
 -11  -2   3   31.26    2.24
  11  -2  -2   13.70    1.48
 -11  -2   2    9.54    1.15
  11  -2  -1    5.23    0.86
 -11  -1   5    8.41    1.13
  11  -1  -4  114.12    5.29
 -11  -1   4  113.17    5.22
  11  -1  -3   16.41    1.79
 -11  -1   3   16.87    1.80
  11  -1  -2  112.97    5.28
  11  -1  -1   51.97    3.12
  11   0  -8  252.24    8.78
  11   0  -7   11.45    1.43
  11   0  -6    6.14    1.12
 -11   0   6    6.26    0.96
 -11   0   5   10.31    1.39
  11   0  -4   20.73    2.09
 -11   0   4   25.55    2.31
  11   0  -3  105.03    5.16
 -11   0   3   96.75    5.08
  11   0  -2   16.66    1.81
  11   0  -1    3.87    0.83
  11   1  -8    0.22    0.30
  11   1  -7   19.93    1.82
 -11   1   7   17.78    1.51
 -11   1   6   10.05    1.29
 -11   1   5    9.53    1.46
  11   1  -4  116.95    5.66
 -11   1   4  127.82    5.94
  11   1  -3   16.57    1.86
 -11   1   3   18.37    2.05
  11   1  -2  109.22    5.21
  11   2  -7    1.56    0.49
 -11   2   7    2.62    0.63
 -11   2   6   37.84    2.65
 -11   2   5   18.05    1.91
  11   2  -4    4.09    0.93
 -11   2   4    4.61    1.02
 -11   2   3   48.10    3.35
 -11   2   2   14.27    1.69
  11   2  -1    9.15    1.14
 -11   3   7    5.87    0.87
 -11   3   6   23.67    1.99
 -11   3   5    5.80    1.04
 -11   3   4  129.56    5.88
  11   3  -3   80.90    4.12
 -11   3   3   76.17    4.21
  11   3  -2   51.16    2.98
 -11   3   1   21.17    1.66
 -11   4   6   19.66    1.67
 -11   4   5   24.13    1.99
 -11   4   3   44.21    2.79
 -11   4   2    0.07    0.60
 -11   5   5   22.93    1.68
 -11   5   4   46.55    2.59
   0   0   0    0.00    0.00
TITL hpd549 in P2(1)
REM P2(1) (#4 in standard setting)
CELL 1.54184   9.273187  12.530710  10.098326  90.0000 110.6265  90.0000
ZERR   10.00   0.000269   0.000243   0.000251   0.0000   0.0031   0.0000
LATT -1
SYMM -x, y+1/2,-z
SFAC C H N O F S Pd
UNIT 10.00 10.00 10.00 10.00 10.00 10.00 10.00
TREF
HKLF 4
END
_computing_structure_solution     'SHELXT 2018/2 (Sheldrick, 2018)'
;
_shelx_hkl_checksum     34017
_shelx_res_file
;
TITL hpd549_a.res in P2(1)/m
    hpd549.res
    created by SHELXL-2018/3 at 14:55:44 on 20-Apr-2022
REM Old TITL hpd549 in P2(1)
REM SHELXT solution in P2(1)/m: R1 0.069, Rweak 0.007, Alpha 0.037
REM <I/s> 1.092 for 7 systematic absences, Orientation as input
REM Formula found by SHELXT: C16 N4 O6 F6 S2 Pd
CELL 1.54184 9.2732 12.5307 10.0983 90 110.627 90
ZERR 2 0.0003 0.0002 0.0003 0 0.003 0
LATT 1
SYMM -X,0.5+Y,-Z
SFAC C H F N O Pd S
UNIT 32 28 12 8 12 2 4
L.S. 4 0 0
PLAN  5
CONF
BOND
list 4
fmap 2 53
ACTA
MORE -1
BOND $H
REM <olex2.extras>
REM <HklSrc "%.\\hpd549.hkl">
REM </olex2.extras>
WGHT    0.061800    0.532800
EXTI    0.000842
FVAR       0.31517
PD1   6    0.454130    0.750000    0.687688    10.50000    0.02209    0.01259 =
         0.01685    0.00000    0.00414    0.00000
S1    7    0.958418    0.750000    0.870203    10.50000    0.02343    0.01459 =
         0.01890    0.00000    0.00573    0.00000
S2    7    0.583906    0.750000    0.258349    10.50000    0.02427    0.01810 =
         0.02288    0.00000    0.00675    0.00000
F1    3    1.249956    0.750000    0.892047    10.50000    0.02358    0.02825 =
         0.03997    0.00000    0.00671    0.00000
F2    3    1.099061    0.663711    0.711719    11.00000    0.04263    0.03261 =
         0.03922   -0.01214    0.02167   -0.00308
F4    3    0.814545    0.750000    0.164177    10.50000    0.03871    0.03661 =
         0.03409    0.00000    0.02103    0.00000
F3    3    0.859884    0.836136    0.358537    11.00000    0.03501    0.05489 =
         0.04959   -0.02201    0.01871   -0.01833
O2    5    0.988234    0.846916    0.952884    11.00000    0.03027    0.01738 =
         0.02253   -0.00305    0.00690    0.00026
O1    5    0.818792    0.750000    0.747781    10.50000    0.02359    0.02213 =
         0.02478    0.00000    0.00301    0.00000
O3    5    0.580215    0.750000    0.399801    10.50000    0.02942    0.02796 =
         0.02670    0.00000    0.01131    0.00000
O4    5    0.531150    0.652474    0.180184    11.00000    0.03624    0.02758 =
         0.03572   -0.00896    0.01266   -0.00685
N1    4    0.344296    0.645546    0.536116    11.00000    0.02305    0.01605 =
         0.02020    0.00072    0.00652   -0.00150
N2    4    0.559809    0.861380    0.833027    11.00000    0.02468    0.01677 =
         0.02349    0.00213    0.00703    0.00275
C1    1    0.262961    0.690958    0.410189    11.00000    0.02119    0.01524 =
         0.02075   -0.00015    0.00697   -0.00057
C5    1    0.349405    0.538783    0.548648    11.00000    0.02570    0.01709 =
         0.02092    0.00109    0.00609   -0.00086
AFIX  43
H5    2    0.405311    0.508152    0.635496    11.00000   -1.20000
AFIX   0
C4    1    0.273281    0.473423    0.435125    11.00000    0.03118    0.01536 =
         0.02936   -0.00211    0.01042   -0.00293
AFIX  43
H4    2    0.277737    0.399608    0.445345    11.00000   -1.20000
AFIX   0
C6    1    0.630454    0.917734    0.918668    11.00000    0.02509    0.01743 =
         0.02048    0.00287    0.00450    0.00122
C2    1    0.185225    0.629842    0.293680    11.00000    0.02630    0.02194 =
         0.02207    0.00065    0.00605   -0.00058
AFIX  43
H2    2    0.129953    0.662005    0.207740    11.00000   -1.20000
AFIX   0
C3    1    0.190495    0.519390    0.306278    11.00000    0.02789    0.02136 =
         0.02401   -0.00478    0.00784   -0.00182
AFIX  43
H3    2    0.138764    0.476742    0.228681    11.00000   -1.20000
AFIX   0
C7    1    0.720774    0.992719    1.025076    11.00000    0.02811    0.01946 =
         0.02490   -0.00253    0.00434   -0.00406
AFIX 137
H7A   2    0.688876    1.064212    0.994367    11.00000   -1.50000
H7B   2    0.827941    0.984372    1.038591    11.00000   -1.50000
H7C   2    0.705270    0.979190    1.112678    11.00000   -1.50000
AFIX   0
C9    1    0.790446    0.750000    0.287203    10.50000    0.02826    0.02949 =
         0.02732    0.00000    0.00918    0.00000
C8    1    1.108990    0.750000    0.792006    10.50000    0.02809    0.02225 =
         0.02930    0.00000    0.01038    0.00000
HKLF 4
REM  hpd549_a.res in P2(1)/m
REM wR2 = 0.0934, GooF = S = 1.090, Restrained GooF = 1.090 for all data
REM R1 = 0.0330 for 2234 Fo > 4sig(Fo) and 0.0340 for all 2318 data
REM 174 parameters refined using 0 restraints
END
WGHT      0.0565      0.6449
REM Highest difference peak  0.753,  deepest hole -0.931,  1-sigma level  0.106
Q1    1   0.4191  0.7500  0.8011  10.50000  0.05    0.75
Q2    1   0.4695  0.7500  0.5582  10.50000  0.05    0.67
Q3    1   0.2490  0.7500  0.4019  10.50000  0.05    0.54
Q4    1   0.3680  0.6765  0.5846  11.00000  0.05    0.52
Q5    1   0.5970  0.7500  0.7810  10.50000  0.05    0.46
;
_shelx_res_checksum     69559
