# Supplementary material for: Diaceto­nitrile­(2,2′-bi­pyridine-κ2 N,N′)palladium(II) bis­(tri­fluoro­methane­sulfonate)
Source: IUCrdata. 2022 Dec 6;7(Pt 12):x221151. doi: 10.1107/S2414314622011518 (PMC9815130; doi:10.1107/S2414314622011518)
Supplement: Supplementary file 2 [file x-07-x221151-Isup2.hkl]

data_I                                                                          
_shelx_title ' hpd549_a.res in P2(1)/m'                                         
_shelx_refln_list_code          4                                               
_shelx_F_calc_maximum      349.60                                               
_exptl_crystal_F_000       636.00                                               
_reflns_d_resolution_high  0.7937                                               
                                                                                
loop_                                                                           
 _space_group_symop_operation_xyz                                               
 'x, y, z'                                                                      
 '-x, y+1/2, -z'                                                                
 '-x, -y, -z'                                                                   
 'x, -y-1/2, z'                                                                 
                                                                                
_cell_length_a     9.2732                                                       
_cell_length_b    12.5307                                                       
_cell_length_c    10.0983                                                       
_cell_angle_alpha  90.000                                                       
_cell_angle_beta  110.627                                                       
_cell_angle_gamma  90.000                                                       
                                                                                
_shelx_F_squared_multiplier     1.000                                           
                                                                                
loop_                                                                           
 _refln_index_h                                                                 
 _refln_index_k                                                                 
 _refln_index_l                                                                 
 _refln_F_squared_calc                                                          
 _refln_F_squared_meas                                                          
 _refln_F_squared_sigma                                                         
 _refln_observed_status                                                         
   1   0   0       6482.45       6516.20       299.63 o                         
   2   0   0       1545.44       1610.94       125.79 o                         
   3   0   0       4364.29       4006.57       103.23 o                         
   4   0   0        338.68        329.42        12.38 o                         
   5   0   0        363.95        375.63        44.83 o                         
   6   0   0         92.83        112.37        19.53 o                         
   7   0   0       1393.49       1347.21        43.54 o                         
   8   0   0        756.79        829.47        79.42 o                         
   9   0   0        520.11        627.22        49.27 o                         
  10   0   0        954.00       1048.50        56.48 o                         
   1   1   0         41.45         38.83         2.42 o                         
   2   1   0        636.54        594.93        21.02 o                         
   3   1   0        351.78        395.29        10.79 o                         
   4   1   0        163.24        204.03         9.65 o                         
   5   1   0        845.88        810.62        31.25 o                         
   6   1   0       3520.50       3203.27        74.96 o                         
   7   1   0         27.54         31.01         5.57 o                         
   8   1   0       3239.14       3504.75        69.49 o                         
   9   1   0        314.65        309.68        19.75 o                         
  10   1   0        362.20        370.51        16.51 o                         
   0   2   0      42080.87      45999.09      1542.92 o                         
   1   2   0       1290.88       1277.80        20.34 o                         
   2   2   0      17121.49      16549.71       207.77 o                         
   3   2   0       7591.39       7363.63        98.85 o                         
   4   2   0        623.28        590.79        17.01 o                         
   5   2   0        415.25        386.45        17.62 o                         
   6   2   0        874.64        883.78        24.79 o                         
   7   2   0        849.63        894.16        26.39 o                         
   8   2   0        910.05        932.14        30.90 o                         
   9   2   0        812.06        866.99        29.90 o                         
  10   2   0        664.57        742.45        36.26 o                         
   1   3   0         77.59         83.78         3.58 o                         
   2   3   0       3409.18       3348.84        50.03 o                         
   3   3   0        295.96        280.39        10.25 o                         
   4   3   0        788.22        716.30        23.07 o                         
   5   3   0       3704.03       3961.74        82.33 o                         
   6   3   0       6594.16       6670.38        93.77 o                         
   7   3   0         69.21         60.53         6.45 o                         
   8   3   0       1411.67       1577.14        52.48 o                         
   9   3   0       1182.39       1299.64        43.14 o                         
  10   3   0        323.89        304.85        17.91 o                         
   0   4   0      15688.49      15548.38       402.86 o                         
   1   4   0       4160.97       4059.84        78.96 o                         
   2   4   0         53.27        117.87        27.06 o                         
   3   4   0       1376.14       1299.25        35.89 o                         
   4   4   0       1904.18       1953.63        46.13 o                         
   5   4   0        331.66        323.92        15.58 o                         
   6   4   0       1531.27       1625.12        30.54 o                         
   7   4   0        479.03        504.79        19.91 o                         
   8   4   0       1237.41       1399.93        41.49 o                         
   9   4   0         26.35         37.66         6.63 o                         
  10   4   0        348.68        322.26        19.70 o                         
   1   5   0        724.84        802.53        16.79 o                         
   2   5   0       1679.92       1711.98        45.51 o                         
   3   5   0       1149.62       1189.72        25.07 o                         
   4   5   0       3714.51       3843.63        60.54 o                         
   5   5   0       2143.77       2165.09        34.33 o                         
   6   5   0       5397.49       5525.36        78.12 o                         
   7   5   0       1235.87       1248.86        42.48 o                         
   8   5   0       1614.02       1682.07        54.76 o                         
   9   5   0       1172.08       1276.23        50.89 o                         
  10   5   0         36.94         26.09         4.98 o                         
   0   6   0       1503.31       1165.85        64.41 o                         
   1   6   0       6497.07       6590.09       237.75 o                         
   2   6   0       2665.34       2683.86        88.22 o                         
   3   6   0        724.59        728.22        44.61 o                         
   4   6   0        221.15        187.99        11.99 o                         
   5   6   0       1516.45       1444.23        57.28 o                         
   6   6   0        683.96        695.44        30.59 o                         
   7   6   0         23.84         25.82         5.50 o                         
   8   6   0       1240.15       1333.06        36.04 o                         
   9   6   0        164.54        154.04        11.06 o                         
  10   6   0        465.38        321.29        21.07 o                         
   1   7   0        240.68        288.62        15.90 o                         
   2   7   0        295.08        303.09        13.62 o                         
   3   7   0         15.38         17.35         4.26 o                         
   4   7   0       1176.77       1194.66        39.17 o                         
   5   7   0       1260.67       1322.28        31.48 o                         
   6   7   0       4852.43       5064.31        87.13 o                         
   7   7   0        412.91        413.07        25.55 o                         
   8   7   0        778.01        815.14        35.80 o                         
   9   7   0        662.92        639.06        25.49 o                         
   0   8   0      19198.52      19636.50      1558.27 o                         
   1   8   0       3248.92       3429.39        99.64 o                         
   2   8   0       2322.80       2291.41        89.50 o                         
   3   8   0       1924.42       1937.21        51.46 o                         
   4   8   0        906.89        972.41        35.03 o                         
   5   8   0        892.86        886.14        25.43 o                         
   6   8   0        146.32        127.66         9.65 o                         
   7   8   0        563.53        556.50        30.22 o                         
   8   8   0       1935.71       1931.15       111.37 o                         
   9   8   0        271.99        226.36        21.36 o                         
   1   9   0          1.49          6.10         2.77 o                         
   2   9   0        559.89        556.14        23.47 o                         
   3   9   0        302.34        332.21        13.67 o                         
   4   9   0        422.63        450.60        23.76 o                         
   5   9   0        143.27        153.03        10.35 o                         
   6   9   0        649.51        600.11        31.01 o                         
   7   9   0        327.20        314.41        20.71 o                         
   8   9   0       2464.00       2368.00        78.20 o                         
   0  10   0      17507.77      18996.63       532.11 o                         
   1  10   0       1517.21       1528.60        36.66 o                         
   2  10   0       5032.80       5303.27       127.10 o                         
   3  10   0        903.14        907.24        22.58 o                         
   4  10   0         82.08         79.39         7.49 o                         
   5  10   0        258.27        245.86        17.17 o                         
   6  10   0          2.11          2.25         3.61 o                         
   7  10   0        242.87        206.20        14.84 o                         
   8  10   0        744.61        579.71        33.69 o                         
   1  11   0         33.68         27.90         4.60 o                         
   2  11   0        422.83        415.15        19.04 o                         
   3  11   0         37.61         29.79         6.40 o                         
   4  11   0         46.51         46.62         8.40 o                         
   5  11   0        610.48        596.62        37.21 o                         
   6  11   0       2656.96       2498.20        76.10 o                         
   7  11   0         18.42         12.25         7.40 o                         
   0  12   0       8340.05       8930.94       187.36 o                         
   1  12   0        565.37        613.83        20.77 o                         
   2  12   0       2272.11       2275.67        68.87 o                         
   3  12   0        542.44        544.56        26.03 o                         
   4  12   0        127.56        141.92        12.76 o                         
   5  12   0         19.53         21.48         7.19 o                         
   6  12   0        221.39        205.11        17.45 o                         
   1  13   0         77.10         60.23         8.55 o                         
   2  13   0        158.80        172.44        13.98 o                         
   3  13   0        329.34        340.98        18.96 o                         
   4  13   0        852.04        851.91        33.40 o                         
   5  13   0        694.83        700.23        27.17 o                         
   0  14   0       2829.39       3287.29       145.89 o                         
   1  14   0        460.27        486.31        52.29 o                         
   2  14   0        641.80        662.27        33.87 o                         
   3  14   0        412.68        367.29        22.51 o                         
   4  14   0        108.90        101.32        13.36 o                         
   1  15   0         66.18         68.57        14.30 o                         
   2  15   0        447.01        508.25        38.60 o                         
 -11   0   1         42.15         38.97         8.36 o                         
 -10   0   1         51.99         49.88         9.65 o                         
  -9   0   1        572.38        581.14        35.94 o                         
  -8   0   1       2144.12       2208.43       107.37 o                         
  -7   0   1         44.63         54.76        11.39 o                         
  -6   0   1       7373.77       7291.88       200.21 o                         
  -5   0   1        507.77        452.58        16.37 o                         
  -4   0   1      12358.07      10848.26       185.21 o                         
  -3   0   1       6078.72       5841.49       102.02 o                         
  -2   0   1       8817.84       8697.22       177.30 o                         
  -1   0   1        389.63        364.26        18.99 o                         
   0   0   1       1064.35        917.62        30.51 o                         
   1   0   1      11784.02      11371.47       225.42 o                         
   2   0   1         47.30         31.62         6.14 o                         
   3   0   1      18097.64      18019.30       359.31 o                         
   4   0   1        452.46        327.90        27.91 o                         
   5   0   1       3910.45       4035.13       136.43 o                         
   6   0   1       4899.30       4919.84       118.38 o                         
   7   0   1          8.96         10.67         4.26 o                         
   8   0   1        654.15        653.56       126.68 o                         
   9   0   1         18.18         11.68         8.76 o                         
  10   0   1        260.81        294.44        25.59 o                         
 -11   1   1        571.69        524.01        31.46 o                         
 -10   1   1        637.45        693.72        34.43 o                         
  -9   1   1        186.13        192.25        15.79 o                         
  -8   1   1         13.96         12.75         4.50 o                         
  -7   1   1       1475.76       1562.34        42.38 o                         
  -6   1   1        261.47        232.78        11.07 o                         
  -5   1   1       4318.42       3996.40       106.48 o                         
  -4   1   1        747.82        664.05        17.62 o                         
  -3   1   1        960.62        799.59        24.92 o                         
  -2   1   1      17187.79      16802.95       235.80 o                         
  -1   1   1       2591.05       2243.61        41.70 o                         
   0   1   1       4443.06       4089.74        44.40 o                         
   1   1   1        671.97        624.76        17.68 o                         
   2   1   1       2470.21       2066.84       134.28 o                         
   3   1   1       2003.72       1872.72        42.19 o                         
   4   1   1        773.54        688.87        26.29 o                         
   5   1   1          2.72          9.15         4.30 o                         
   6   1   1         60.30         48.66         8.30 o                         
   7   1   1       1228.22       1188.39        30.52 o                         
   8   1   1        744.78        797.62        34.18 o                         
   9   1   1       1622.62       1776.83        61.14 o                         
  10   1   1       1108.54       1129.31        42.69 o                         
 -11   2   1         92.19         72.36        19.74 o                         
 -10   2   1         25.22         36.59         8.66 o                         
  -9   2   1         75.18         90.06         9.80 o                         
  -8   2   1       1200.49       1270.32        33.80 o                         
  -7   2   1        986.98       1030.90        50.72 o                         
  -6   2   1       4935.74       5036.51        61.05 o                         
  -5   2   1       1077.19       1053.06        21.34 o                         
  -4   2   1      13334.51      12926.18       228.62 o                         
  -3   2   1       2209.90       2141.93        34.35 o                         
  -2   2   1        632.09        603.04        13.76 o                         
  -1   2   1        721.60        656.86        14.63 o                         
   0   2   1        205.86        220.43         3.90 o                         
   1   2   1      20770.21      20367.56       251.43 o                         
   2   2   1       1585.22       1441.08        37.52 o                         
   3   2   1       9319.36       9007.52       154.78 o                         
   4   2   1       5989.79       5821.74       108.26 o                         
   5   2   1       3486.67       3470.28        69.22 o                         
   6   2   1       1707.63       1759.63        40.79 o                         
   7   2   1         20.94         16.57         4.26 o                         
   8   2   1        446.98        447.71        25.38 o                         
   9   2   1         94.87        108.63         9.87 o                         
  10   2   1          5.25          5.37         2.94 o                         
 -11   3   1        336.87        213.36        16.73 o                         
 -10   3   1        664.20        769.71        27.76 o                         
  -9   3   1        117.38        130.60        13.35 o                         
  -8   3   1        638.44        633.02        25.55 o                         
  -7   3   1        486.97        457.02        19.61 o                         
  -6   3   1       1001.94       1032.56        25.47 o                         
  -5   3   1       3547.77       3541.50        62.73 o                         
  -4   3   1       2689.92       2649.89        47.58 o                         
  -3   3   1       3173.26       3081.07        52.42 o                         
  -2   3   1        554.70        457.80        24.60 o                         
  -1   3   1        320.03        361.52         9.01 o                         
   0   3   1       3556.56       3459.57        46.90 o                         
   1   3   1        567.56        558.00         9.70 o                         
   2   3   1       5905.30       5611.25        86.48 o                         
   3   3   1       2285.98       2558.61        41.15 o                         
   4   3   1       1291.35       1284.55        27.24 o                         
   5   3   1        136.65        171.57        10.08 o                         
   6   3   1         27.39         28.74         4.74 o                         
   7   3   1        639.08        594.91        19.91 o                         
   8   3   1        292.61        287.71        24.61 o                         
   9   3   1        365.01        366.25        19.96 o                         
  10   3   1        840.34        773.82        43.98 o                         
 -10   4   1          6.99          6.64         3.52 o                         
  -9   4   1        219.68        225.66        15.08 o                         
  -8   4   1        586.49        571.51        30.49 o                         
  -7   4   1        877.07        951.52        33.77 o                         
  -6   4   1       2041.90       2036.19        66.73 o                         
  -5   4   1       5342.48       5535.58       123.78 o                         
  -4   4   1       5470.39       5241.12        84.41 o                         
  -3   4   1       1258.51       1193.28        45.99 o                         
  -2   4   1        556.13        490.80        14.33 o                         
  -1   4   1        602.67        563.78         8.87 o                         
   0   4   1        408.43        484.23         8.71 o                         
   1   4   1       9649.82       9463.02       110.55 o                         
   2   4   1      20856.75      21447.05       300.78 o                         
   3   4   1       3709.83       3817.05        76.21 o                         
   4   4   1       8773.09       9054.18       126.09 o                         
   5   4   1       1604.50       1629.74        32.98 o                         
   6   4   1       1138.54       1105.50        22.96 o                         
   7   4   1          6.99          9.43         3.34 o                         
   8   4   1        148.23        172.50        13.58 o                         
   9   4   1        374.37        374.06        20.82 o                         
  10   4   1         20.04         15.10         5.54 o                         
 -10   5   1       1043.97        975.55        23.13 o                         
  -9   5   1          6.74          6.11         4.09 o                         
  -8   5   1         29.27         32.46         7.65 o                         
  -7   5   1        214.66        234.39        13.31 o                         
  -6   5   1        462.97        435.04        19.34 o                         
  -5   5   1        460.08        444.44        27.78 o                         
  -4   5   1       2915.08       2793.34        90.44 o                         
  -3   5   1       4921.30       4795.44       146.16 o                         
  -2   5   1        491.30        425.23        15.30 o                         
  -1   5   1       1034.29       1045.39        28.90 o                         
   0   5   1       4827.47       4953.90       105.51 o                         
   1   5   1       1965.51       1994.13        55.37 o                         
   2   5   1       2520.79       2528.33        35.12 o                         
   3   5   1        469.42        499.19        13.90 o                         
   4   5   1        555.11        548.19        16.77 o                         
   5   5   1        673.03        643.40        18.04 o                         
   6   5   1        296.05        269.75        11.15 o                         
   7   5   1        581.88        598.21        26.92 o                         
   8   5   1        147.13        146.37        12.64 o                         
   9   5   1        260.18        270.05        16.57 o                         
 -10   6   1         39.77         41.78         8.66 o                         
  -9   6   1         90.91         90.58        11.03 o                         
  -8   6   1        748.97        838.23        31.30 o                         
  -7   6   1       1639.19       1753.88        48.44 o                         
  -6   6   1       1294.79       1305.31        42.27 o                         
  -5   6   1       3615.04       3519.71       159.53 o                         
  -4   6   1       2596.09       2191.65        65.58 o                         
  -3   6   1         10.56         11.90         3.23 o                         
  -2   6   1        184.78        135.23         6.53 o                         
  -1   6   1        229.42        213.53         9.97 o                         
   0   6   1         79.23         90.75         8.34 o                         
   1   6   1       3961.75       4120.14        70.90 o                         
   2   6   1      12001.52      11932.03       203.04 o                         
   3   6   1       1102.73        963.76        23.10 o                         
   4   6   1      10806.28      10598.99       220.45 o                         
   5   6   1       2541.44       2610.48        41.53 o                         
   6   6   1        913.25        923.90        29.82 o                         
   7   6   1         20.89         22.22         5.12 o                         
   8   6   1          6.30          4.71         4.03 o                         
   9   6   1        360.65        350.40        23.87 o                         
 -10   7   1        921.27        674.58        32.81 o                         
  -9   7   1         56.91         59.39         7.94 o                         
  -8   7   1        152.59        163.05        15.83 o                         
  -7   7   1        156.48        173.62        19.08 o                         
  -6   7   1        358.52        378.54        15.76 o                         
  -5   7   1        979.19        998.14        39.29 o                         
  -4   7   1       2588.14       2738.33        47.26 o                         
  -3   7   1       3550.08       3790.90        83.38 o                         
  -2   7   1       1024.55       1040.02        35.09 o                         
  -1   7   1        742.46        658.70        23.52 o                         
   0   7   1       3255.36       3338.83       162.50 o                         
   1   7   1       1355.53       1385.13        51.95 o                         
   2   7   1       2250.08       2445.46        71.34 o                         
   3   7   1        102.49        115.10         9.28 o                         
   4   7   1        423.84        427.82        19.73 o                         
   5   7   1          8.23          7.63         2.82 o                         
   6   7   1          5.84          8.26         2.88 o                         
   7   7   1        772.64        775.57        35.08 o                         
   8   7   1        114.75        117.73        14.84 o                         
   9   7   1        352.39        326.66        27.00 o                         
  -9   8   1        418.09        378.40        22.33 o                         
  -8   8   1        782.09        763.25        64.27 o                         
  -7   8   1         25.53         38.66         7.87 o                         
  -6   8   1       1284.20       1265.50        34.39 o                         
  -5   8   1       2530.43       2615.57        59.17 o                         
  -4   8   1       4084.58       4271.31        83.89 o                         
  -3   8   1        257.02        265.59        12.04 o                         
  -2   8   1       1572.24       1672.46        45.49 o                         
  -1   8   1        395.79        410.01        14.06 o                         
   0   8   1         59.78         59.10         5.43 o                         
   1   8   1       3635.29       3718.49       123.54 o                         
   2   8   1       5721.30       5640.91       290.03 o                         
   3   8   1       2208.39       2162.48        48.21 o                         
   4   8   1       1299.89       1249.85        32.93 o                         
   5   8   1       1146.80       1208.14        33.72 o                         
   6   8   1       2108.87       2186.67        57.53 o                         
   7   8   1         55.64         61.85        10.07 o                         
   8   8   1         59.71         67.03        10.72 o                         
   9   8   1         20.39         12.79         4.63 o                         
  -8   9   1         36.69         44.50        11.68 o                         
  -7   9   1        561.21        545.80        35.76 o                         
  -6   9   1         42.27         39.36         7.46 o                         
  -5   9   1       1339.26       1395.79        36.10 o                         
  -4   9   1       1405.71       1427.01        30.86 o                         
  -3   9   1       1382.77       1342.78        51.18 o                         
  -2   9   1       2365.44       2521.39        54.20 o                         
  -1   9   1        672.17        708.30        35.00 o                         
   0   9   1       1930.62       1988.61        31.78 o                         
   1   9   1        173.56        182.22         9.38 o                         
   2   9   1       1263.59       1291.18        33.12 o                         
   3   9   1        664.97        656.57        23.17 o                         
   4   9   1        430.05        412.77        17.00 o                         
   5   9   1        219.24        232.49        14.97 o                         
   6   9   1         83.88         89.19        12.83 o                         
   7   9   1       2034.61       2054.93        57.93 o                         
   8   9   1        409.14        389.56        30.13 o                         
  -8  10   1        953.29        879.45        34.73 o                         
  -7  10   1         67.51         62.72        11.63 o                         
  -6  10   1       1429.63       1402.85        67.08 o                         
  -5  10   1        437.48        465.89        27.56 o                         
  -4  10   1       5402.79       5740.05       107.19 o                         
  -3  10   1        981.20        964.55        24.82 o                         
  -2  10   1       1366.98       1388.18        37.71 o                         
  -1  10   1         12.79         11.68         3.32 o                         
   0  10   1         80.58         66.95         5.86 o                         
   1  10   1       5594.37       5846.98       134.38 o                         
   2  10   1        688.22        726.12        23.62 o                         
   3  10   1       2092.84       2324.20       100.50 o                         
   4  10   1        764.06        827.64        26.78 o                         
   5  10   1       1469.24       1483.94        50.31 o                         
   6  10   1       1655.89       1630.55        64.09 o                         
   7  10   1         73.81         61.65         7.73 o                         
  -7  11   1        465.11        412.18        43.38 o                         
  -6  11   1         14.44         10.33         5.31 o                         
  -5  11   1        788.13        771.13        26.68 o                         
  -4  11   1        358.85        343.14        17.92 o                         
  -3  11   1       1380.48       1433.65        40.81 o                         
  -2  11   1       1340.19       1440.56        52.88 o                         
  -1  11   1         51.86         62.08         7.38 o                         
   0  11   1       2178.13       2184.15        39.42 o                         
   1  11   1         12.78         18.26         4.49 o                         
   2  11   1        362.75        392.21        16.61 o                         
   3  11   1         48.81         46.27        11.34 o                         
   4  11   1        375.93        366.17        21.01 o                         
   5  11   1         83.89         74.82         8.86 o                         
   6  11   1          4.05          3.65         3.55 o                         
  -6  12   1       2299.80       2231.16       122.66 o                         
  -5  12   1        885.06        829.55        34.15 o                         
  -4  12   1       2985.98       3085.25        70.14 o                         
  -3  12   1         58.23         69.93         9.42 o                         
  -2  12   1         17.10         23.80         4.46 o                         
  -1  12   1        103.35         93.85         8.24 o                         
   0  12   1        125.69        100.79         8.28 o                         
   1  12   1       2300.15       2418.18        82.33 o                         
   2  12   1       1187.54       1151.87        50.09 o                         
   3  12   1       3709.00       3928.37       100.50 o                         
   4  12   1       1817.76       1942.89       102.40 o                         
   5  12   1       1177.38       1008.55        46.63 o                         
   6  12   1       1033.71        992.85        55.80 o                         
  -6  13   1          7.65         11.88         5.03 o                         
  -5  13   1        810.80        853.03        37.66 o                         
  -4  13   1        472.55        440.17        23.21 o                         
  -3  13   1        651.76        651.98        48.02 o                         
  -2  13   1        611.21        688.32        42.81 o                         
  -1  13   1         71.70         84.57         7.82 o                         
   0  13   1        982.83       1056.32        33.10 o                         
   1  13   1         87.56         88.62         8.13 o                         
   2  13   1        712.87        759.97        29.83 o                         
   3  13   1          2.78          5.08         4.48 o                         
   4  13   1        178.36        175.85        14.61 o                         
   5  13   1          2.17          4.43         3.62 o                         
  -5  14   1        427.42        372.36        18.85 o                         
  -4  14   1       1128.80       1170.63        85.43 o                         
  -3  14   1        651.92        678.32        35.09 o                         
  -2  14   1        343.17        321.25        33.75 o                         
  -1  14   1         38.19         55.61        10.28 o                         
   0  14   1        460.65        495.78        24.62 o                         
   1  14   1       1424.90       1596.32        81.20 o                         
   2  14   1       1056.32       1050.11        51.74 o                         
   3  14   1       1336.41       1326.93        65.01 o                         
   4  14   1       1890.74       2018.36        59.96 o                         
  -2  15   1        438.90        449.07        36.08 o                         
  -1  15   1        146.78        156.40        21.75 o                         
   1  15   1        185.06        189.45        22.96 o                         
   2  15   1        709.85        752.70        45.89 o                         
 -11   0   2        159.80        167.78        18.23 o                         
 -10   0   2        398.50        498.78        43.12 o                         
  -9   0   2          0.78          0.25         5.84 o                         
  -8   0   2       1226.07       1193.44        73.83 o                         
  -7   0   2        441.89        415.78        29.35 o                         
  -6   0   2         50.63         54.39         7.93 o                         
  -5   0   2         35.67         27.43         5.94 o                         
  -4   0   2         29.33         34.94         7.60 o                         
  -3   0   2     122218.08     133131.97      2586.56 o                         
  -2   0   2      17652.68      17187.45       493.58 o                         
  -1   0   2       1834.93       1893.75        65.02 o                         
   0   0   2      10585.56      10126.19       288.03 o                         
   1   0   2        531.16        549.55        28.04 o                         
   2   0   2       1371.74       1255.22        29.25 o                         
   3   0   2         64.12         65.14         5.82 o                         
   4   0   2       1067.41        976.32        30.23 o                         
   5   0   2        944.70        885.02        32.34 o                         
   6   0   2       1187.33       1161.83        51.21 o                         
   7   0   2       1952.55       2050.03        62.20 o                         
   8   0   2       2541.92       2552.49       103.61 o                         
   9   0   2       1297.68       1438.36        72.05 o                         
  10   0   2        143.43        121.49         9.91 o                         
 -11   1   2       1136.10       1121.45        37.43 o                         
 -10   1   2        192.11        191.89        33.28 o                         
  -9   1   2       1482.75       1722.46        52.25 o                         
  -8   1   2       2333.11       2428.33        87.33 o                         
  -7   1   2         45.95         39.69         6.32 o                         
  -6   1   2        683.57        589.64        25.47 o                         
  -5   1   2         18.78         14.58         3.54 o                         
  -4   1   2         51.20         47.70         5.67 o                         
  -3   1   2         21.48         16.37         3.51 o                         
  -2   1   2       5002.56       4731.60       106.72 o                         
  -1   1   2      12813.98      11904.15       240.78 o                         
   0   1   2       1292.62       1223.70        31.46 o                         
   1   1   2       4909.05       4456.72        77.72 o                         
   2   1   2        194.69        192.50         9.34 o                         
   3   1   2       6499.76       5655.91       255.66 o                         
   4   1   2         73.35         49.13         6.25 o                         
   5   1   2       2836.54       2968.80        61.18 o                         
   6   1   2       1660.61       1612.28       106.90 o                         
   7   1   2        443.35        434.16        18.57 o                         
   8   1   2          5.77         17.39         5.95 o                         
   9   1   2         69.52         62.55         7.03 o                         
  10   1   2          6.38          5.92         3.73 o                         
 -11   2   2        139.28        123.16        14.72 o                         
 -10   2   2        318.30        327.37        33.14 o                         
  -9   2   2         60.90         67.74         8.51 o                         
  -8   2   2        544.33        569.77        29.26 o                         
  -7   2   2        398.08        372.65        14.09 o                         
  -6   2   2        135.42        117.50         8.75 o                         
  -5   2   2       4033.80       3902.63        64.53 o                         
  -4   2   2        732.24        706.23        23.77 o                         
  -3   2   2      13675.06      12322.53       256.72 o                         
  -2   2   2       1074.10        967.18        19.68 o                         
  -1   2   2      10793.83       9959.44       122.82 o                         
   0   2   2      24046.74      23032.92       242.46 o                         
   1   2   2       2376.57       2208.61        41.48 o                         
   2   2   2        572.95        485.72        13.88 o                         
   3   2   2        738.72        782.74        18.57 o                         
   4   2   2        705.43        729.47        19.73 o                         
   5   2   2       1718.19       1596.58        29.89 o                         
   6   2   2       1835.05       1923.12        44.55 o                         
   7   2   2       2963.39       3191.48        58.54 o                         
   8   2   2        416.38        431.72        25.75 o                         
   9   2   2        354.81        377.40        18.99 o                         
  10   2   2         58.28         40.18         8.36 o                         
 -11   3   2        553.88        476.66        35.54 o                         
 -10   3   2         93.05        112.55        10.44 o                         
  -9   3   2       2125.89       2366.18        65.69 o                         
  -8   3   2       3224.70       3502.98        68.16 o                         
  -7   3   2       1353.04       1328.69        30.09 o                         
  -6   3   2       1040.91        955.36        22.05 o                         
  -5   3   2       1491.00       1423.15        38.90 o                         
  -4   3   2        174.66        168.48        11.11 o                         
  -3   3   2        115.01         91.70         7.51 o                         
  -2   3   2         13.89         18.02         2.72 o                         
  -1   3   2       8403.65       7555.20       175.21 o                         
   0   3   2        202.73        196.22         5.06 o                         
   1   3   2        980.41        841.31        13.45 o                         
   2   3   2       5126.90       5426.77        76.05 o                         
   3   3   2       8973.26       9329.76       141.85 o                         
   4   3   2         27.30         30.32         4.27 o                         
   5   3   2        365.03        338.82        12.80 o                         
   6   3   2       3004.37       3052.44        67.82 o                         
   7   3   2        237.95        226.03        12.19 o                         
   8   3   2        202.24        186.03        29.68 o                         
   9   3   2          6.57         11.10         3.53 o                         
 -11   4   2         14.17          0.70         6.04 o                         
 -10   4   2         98.64         99.18        14.36 o                         
  -9   4   2        162.30        191.02        17.64 o                         
  -8   4   2         56.37         63.30         9.50 o                         
  -7   4   2       1013.38       1007.98        34.95 o                         
  -6   4   2        410.39        399.26        14.03 o                         
  -5   4   2        265.76        194.53        14.98 o                         
  -4   4   2       1050.34        990.63        23.56 o                         
  -3   4   2       6307.20       6212.10       113.17 o                         
  -2   4   2       8604.91       8493.40       144.88 o                         
  -1   4   2         63.25         58.18         3.75 o                         
   0   4   2       4078.29       3637.35       101.42 o                         
   1   4   2       4430.06       4221.29        59.71 o                         
   2   4   2        115.66        120.26         5.45 o                         
   3   4   2       1543.95       1550.94        34.76 o                         
   4   4   2        516.07        577.58        18.54 o                         
   5   4   2       5988.02       6033.49       113.09 o                         
   6   4   2        105.47        120.98        10.22 o                         
   7   4   2       1902.96       2068.82        52.86 o                         
   8   4   2        881.58        922.72        27.35 o                         
   9   4   2        862.24        829.36        56.27 o                         
 -10   5   2        635.07        633.88        18.92 o                         
  -9   5   2       2114.62       2361.57        70.68 o                         
  -8   5   2       1664.62       1715.99       106.10 o                         
  -7   5   2       3826.26       4075.18       128.96 o                         
  -6   5   2       1319.93       1283.78        28.93 o                         
  -5   5   2       1501.53       1429.03        30.65 o                         
  -4   5   2        309.67        251.64         9.99 o                         
  -3   5   2        618.81        584.37        14.23 o                         
  -2   5   2       2002.44       2069.73        36.08 o                         
  -1   5   2       1710.94       1581.50        41.12 o                         
   0   5   2       1210.89       1177.20        17.70 o                         
   1   5   2       1042.32        985.70        15.29 o                         
   2   5   2       3897.78       3956.78        66.86 o                         
   3   5   2       3225.59       3276.24        67.82 o                         
   4   5   2        871.94        856.41        20.24 o                         
   5   5   2        953.77        973.49        23.59 o                         
   6   5   2       2779.41       2718.51        44.47 o                         
   7   5   2         16.48         15.78         4.37 o                         
   8   5   2        130.84        117.58        10.95 o                         
   9   5   2         12.71         16.17         4.25 o                         
 -10   6   2          6.33          7.10         2.96 o                         
  -9   6   2          3.85          9.03         3.99 o                         
  -8   6   2        149.44        155.68        18.15 o                         
  -7   6   2         80.58         71.34        12.88 o                         
  -6   6   2         55.17         58.42         8.16 o                         
  -5   6   2       1600.70       1644.08        38.09 o                         
  -4   6   2       3147.17       3059.16       126.65 o                         
  -3   6   2       1110.80        861.47        22.54 o                         
  -2   6   2       6310.74       6226.03       110.08 o                         
  -1   6   2       2630.05       2662.26        50.37 o                         
   0   6   2       4992.84       5032.90       181.10 o                         
   1   6   2       1325.25       1244.97        25.45 o                         
   2   6   2        906.15        969.93        25.90 o                         
   3   6   2        864.07        902.59        26.65 o                         
   4   6   2          5.62          7.76         2.48 o                         
   5   6   2       4527.55       4464.76        89.09 o                         
   6   6   2        221.25        218.91        15.46 o                         
   7   6   2       2898.85       3129.94        83.51 o                         
   8   6   2        494.87        479.61        23.62 o                         
   9   6   2        536.35        435.80        30.55 o                         
 -10   7   2        273.87        283.19        21.36 o                         
  -9   7   2       1927.89       1898.50       157.70 o                         
  -8   7   2       1525.72       1546.45        64.43 o                         
  -7   7   2       2026.63       2206.41        57.93 o                         
  -6   7   2        412.21        388.91        18.95 o                         
  -5   7   2        183.59        179.53        11.49 o                         
  -4   7   2         63.37         62.37         6.62 o                         
  -3   7   2        696.53        662.49        24.83 o                         
  -2   7   2        445.90        473.69        23.00 o                         
  -1   7   2       1630.68       1613.09        33.08 o                         
   0   7   2         30.05         26.97         3.36 o                         
   1   7   2        358.86        345.13        12.07 o                         
   2   7   2       2052.11       1998.48        57.76 o                         
   3   7   2       4115.27       3995.54        60.64 o                         
   4   7   2        405.86        386.23        15.55 o                         
   5   7   2        328.75        318.72        14.59 o                         
   6   7   2       1169.19       1142.97        33.97 o                         
   7   7   2         32.12         33.93         7.29 o                         
   8   7   2        261.49        252.24        20.50 o                         
   9   7   2         22.50         18.53         5.13 o                         
  -9   8   2          6.40          8.90         4.41 o                         
  -8   8   2        575.64        667.71        56.13 o                         
  -7   8   2        324.09        338.05        20.16 o                         
  -6   8   2        158.17        151.81        10.17 o                         
  -5   8   2        909.74        847.35        30.61 o                         
  -4   8   2        599.58        589.20        24.43 o                         
  -3   8   2       8470.37       8332.82       209.40 o                         
  -2   8   2       4555.49       4645.07        89.76 o                         
  -1   8   2       1967.14       1952.65        38.58 o                         
   0   8   2       5070.03       5431.69       151.56 o                         
   1   8   2       2113.49       2090.95        45.58 o                         
   2   8   2         16.95         18.81         3.08 o                         
   3   8   2          1.69          1.23         2.32 o                         
   4   8   2        258.92        269.57        12.56 o                         
   5   8   2       4739.56       4911.10        80.74 o                         
   6   8   2        544.97        526.97        37.58 o                         
   7   8   2       1423.16       1527.39        49.41 o                         
  -8   9   2         78.25         81.51        11.67 o                         
  -7   9   2        342.92        373.47        28.61 o                         
  -6   9   2        956.75        945.46        40.63 o                         
  -5   9   2        134.48        149.29         9.62 o                         
  -4   9   2         72.67         80.97         7.55 o                         
  -3   9   2        284.05        263.44        11.52 o                         
  -2   9   2        201.00        198.10         9.37 o                         
  -1   9   2       3283.66       3568.10        60.98 o                         
   0   9   2        464.50        445.11        16.89 o                         
   1   9   2       2858.79       2937.91        92.94 o                         
   2   9   2         78.56         72.86         6.48 o                         
   3   9   2        253.08        266.89        14.41 o                         
   4   9   2        201.85        203.72        12.80 o                         
   5   9   2       2445.49       2413.98        53.52 o                         
   6   9   2        830.54        810.16        30.10 o                         
   7   9   2        124.93        137.38        12.12 o                         
   8   9   2         85.63         64.15         9.77 o                         
  -8  10   2        362.42        325.22        20.11 o                         
  -7  10   2         54.45         50.89         9.75 o                         
  -6  10   2         77.48         70.92         8.97 o                         
  -5  10   2       1511.51       1506.37        64.55 o                         
  -4  10   2        369.32        379.85        18.25 o                         
  -3  10   2       7471.56       7701.84       141.75 o                         
  -2  10   2       1722.71       1870.86        41.59 o                         
  -1  10   2       3856.97       3945.06       130.83 o                         
   0  10   2       3675.59       3933.25        99.61 o                         
   1  10   2        298.31        281.16        15.57 o                         
   2  10   2         86.23         92.52         8.26 o                         
   3  10   2         62.23         70.01         7.62 o                         
   4  10   2         40.06         40.90         6.80 o                         
   5  10   2        902.75        881.35        37.14 o                         
   6  10   2       1229.65       1185.86        69.70 o                         
   7  10   2       1832.26       1338.32       243.27 o                         
  -8  11   2       1350.42        966.41        41.12 o                         
  -7  11   2        108.72        112.30        11.76 o                         
  -6  11   2        475.81        471.14        27.15 o                         
  -5  11   2         87.92         82.01         9.46 o                         
  -4  11   2         36.55         37.19         6.04 o                         
  -3  11   2         97.49         98.60         8.29 o                         
  -2  11   2         99.15        123.75         9.97 o                         
  -1  11   2       2656.32       2766.24        59.52 o                         
   0  11   2         65.86         70.53         7.86 o                         
   1  11   2        827.21        852.81        30.60 o                         
   2  11   2        357.21        368.44        25.10 o                         
   3  11   2       3636.83       3781.55        81.70 o                         
   4  11   2         68.02         85.37         9.72 o                         
   5  11   2        636.79        660.21        25.11 o                         
   6  11   2        512.40        509.14        39.51 o                         
  -6  12   2          4.58          3.61         7.40 o                         
  -5  12   2        821.42        877.56        39.58 o                         
  -4  12   2         98.45         97.63        11.67 o                         
  -3  12   2       3441.49       3380.66        86.10 o                         
  -2  12   2        998.47       1067.81        29.66 o                         
  -1  12   2       1914.47       2123.65        64.24 o                         
   0  12   2       1978.39       2145.44        48.65 o                         
   1  12   2        225.45        201.54        18.41 o                         
   2  12   2        380.47        350.03        23.28 o                         
   3  12   2        102.42         97.78        10.23 o                         
   4  12   2        221.02        231.44        19.70 o                         
   5  12   2        476.76        448.99        18.63 o                         
   6  12   2        346.57        248.50        22.27 o                         
  -6  13   2        873.97        740.73        28.92 o                         
  -5  13   2        148.32        154.08        21.65 o                         
  -4  13   2         19.16         13.45         6.85 o                         
  -3  13   2         68.66         78.82        10.19 o                         
  -2  13   2          2.48          6.64         3.99 o                         
  -1  13   2        582.51        656.63        25.24 o                         
   0  13   2        159.99        182.62        13.19 o                         
   1  13   2       1693.47       1745.89        47.47 o                         
   2  13   2        655.52        692.66        38.50 o                         
   3  13   2       1357.54       1423.33        81.85 o                         
   4  13   2        231.53        224.50        13.26 o                         
   5  13   2        639.81        504.46        35.50 o                         
  -5  14   2        307.20        284.17        16.44 o                         
  -4  14   2        222.47        241.19        18.17 o                         
  -3  14   2       1444.70       1488.50        55.22 o                         
  -2  14   2        701.34        824.69        55.64 o                         
  -1  14   2        506.89        519.50        25.74 o                         
   0  14   2       1405.13       1465.51        58.70 o                         
   1  14   2        295.12        283.83        21.86 o                         
   2  14   2        196.39        211.18        22.15 o                         
   3  14   2        276.19        297.42        16.61 o                         
   4  14   2         89.84         72.51        12.49 o                         
   1  15   2        280.85        242.90        20.35 o                         
 -11   0   3        965.14       1018.86        41.77 o                         
 -10   0   3         10.24         20.94         9.77 o                         
  -9   0   3        803.31        841.18        63.71 o                         
  -8   0   3        109.37        127.29        11.32 o                         
  -7   0   3        999.13        914.38        38.88 o                         
  -6   0   3        818.16        776.89        30.54 o                         
  -5   0   3       5733.97       5858.59       115.94 o                         
  -4   0   3        220.18        243.69        12.24 o                         
  -3   0   3         17.17         37.33         6.07 o                         
  -2   0   3         52.39         64.85        10.77 o                         
  -1   0   3         89.41        128.67         9.33 o                         
   0   0   3       4573.55       4143.48        75.78 o                         
   1   0   3         73.41         78.60        11.03 o                         
   2   0   3       1934.50       1762.29        53.21 o                         
   3   0   3      10661.86      10709.84       231.17 o                         
   4   0   3         24.72         25.44         5.69 o                         
   5   0   3       2730.87       2951.38        72.99 o                         
   6   0   3         73.66         95.32        12.00 o                         
   7   0   3        837.68        798.78        61.49 o                         
   8   0   3        286.62        285.44        22.36 o                         
   9   0   3         68.11         64.85         9.75 o                         
 -11   1   3        161.51        171.33         9.40 o                         
 -10   1   3         96.24         84.53        12.55 o                         
  -9   1   3          4.62          1.03         5.56 o                         
  -8   1   3        533.04        578.65        17.62 o                         
  -7   1   3       2227.30       2170.18        48.70 o                         
  -6   1   3        956.11        894.22        26.35 o                         
  -5   1   3      17677.91      17790.02       444.12 o                         
  -4   1   3       2578.59       2434.66        44.05 o                         
  -3   1   3      18520.39      18960.92       389.97 o                         
  -2   1   3        763.80        680.80        26.29 o                         
  -1   1   3        754.27        684.24        24.93 o                         
   0   1   3         78.84         73.78         5.73 o                         
   1   1   3        137.24        111.30        11.48 o                         
   2   1   3        536.85        581.50        21.14 o                         
   3   1   3         31.64         18.43         5.99 o                         
   4   1   3       3754.85       3857.78        63.68 o                         
   5   1   3       1420.09       1412.94        45.12 o                         
   6   1   3       1439.26       1578.21        48.58 o                         
   7   1   3       2849.08       3175.38        99.17 o                         
   8   1   3        548.48        566.47        26.04 o                         
   9   1   3        311.38        342.23        13.98 o                         
 -11   2   3        441.89        406.86        49.89 o                         
 -10   2   3        168.61        180.66        24.37 o                         
  -9   2   3       1231.74       1299.92        54.34 o                         
  -8   2   3        207.72        204.91        10.17 o                         
  -7   2   3       1775.65       1959.91        31.95 o                         
  -6   2   3        523.89        518.50        15.88 o                         
  -5   2   3        516.53        502.63        15.06 o                         
  -4   2   3        175.06        151.70         7.51 o                         
  -3   2   3        467.97        435.49        15.81 o                         
  -2   2   3       2862.07       2679.80        55.87 o                         
  -1   2   3       2766.62       2512.04        35.59 o                         
   0   2   3       1181.87       1055.07        22.52 o                         
   1   2   3       7568.73       6770.50       202.49 o                         
   2   2   3       4823.60       4673.97        69.01 o                         
   3   2   3       5478.86       5098.34        86.56 o                         
   4   2   3        115.77        103.05         6.77 o                         
   5   2   3       1615.21       1789.06        37.17 o                         
   6   2   3          0.92         11.35         4.63 o                         
   7   2   3          8.37          5.74         6.85 o                         
   8   2   3         49.46         47.25         7.90 o                         
   9   2   3        686.96        642.95        30.58 o                         
 -11   3   3        782.24        699.65        74.49 o                         
 -10   3   3          6.69          9.18         3.80 o                         
  -9   3   3        184.16        164.41        17.92 o                         
  -8   3   3        222.36        229.63        16.63 o                         
  -7   3   3       2556.40       2705.80        41.42 o                         
  -6   3   3       1872.15       2018.98        31.48 o                         
  -5   3   3       2030.51       1923.68        42.40 o                         
  -4   3   3        220.41        143.21        12.34 o                         
  -3   3   3       4264.94       4006.99        67.65 o                         
  -2   3   3        592.05        533.63        12.68 o                         
  -1   3   3       2405.49       2153.14        33.67 o                         
   0   3   3       2696.35       2902.96        66.26 o                         
   1   3   3        473.77        532.69        15.59 o                         
   2   3   3        502.73        542.56        19.54 o                         
   3   3   3        784.87        785.47        20.90 o                         
   4   3   3        675.46        661.66        19.88 o                         
   5   3   3        834.39        893.47        24.73 o                         
   6   3   3         23.14         21.13         4.63 o                         
   7   3   3       1309.64       1378.44        46.15 o                         
   8   3   3        249.34        237.58        13.09 o                         
   9   3   3        814.93        766.75        85.23 o                         
 -11   4   3        487.58        445.66        28.12 o                         
 -10   4   3        198.83        213.93        13.16 o                         
  -9   4   3       1080.58       1087.26       159.44 o                         
  -8   4   3        746.60        727.45        43.65 o                         
  -7   4   3       1335.34       1440.50        28.49 o                         
  -6   4   3        883.58        920.66        21.57 o                         
  -5   4   3        179.28        184.30         8.54 o                         
  -4   4   3         85.13         79.40         5.96 o                         
  -3   4   3        164.77        168.73         6.89 o                         
  -2   4   3       1232.21       1148.35        39.84 o                         
  -1   4   3      20429.34      20604.18       352.35 o                         
   0   4   3       3021.80       2962.61        55.02 o                         
   1   4   3      17871.12      18573.66       210.26 o                         
   2   4   3       4209.97       4271.34        74.21 o                         
   3   4   3       4433.75       4246.94        80.86 o                         
   4   4   3       1407.46       1407.97        31.44 o                         
   5   4   3       1020.35       1092.50        25.67 o                         
   6   4   3          9.33         10.72         3.73 o                         
   7   4   3          3.99          0.21         3.83 o                         
   8   4   3        600.93        603.24        18.87 o                         
   9   4   3        613.52        511.86        93.02 o                         
 -10   5   3          2.76          4.48         2.89 o                         
  -9   5   3         38.54         58.59        10.85 o                         
  -8   5   3        124.86        126.47        17.80 o                         
  -7   5   3       1696.58       1614.59        31.93 o                         
  -6   5   3       2059.47       2097.04        32.30 o                         
  -5   5   3        272.88        245.49         8.76 o                         
  -4   5   3       1749.68       1769.27        39.85 o                         
  -3   5   3       2327.87       2217.37        31.75 o                         
  -2   5   3       1259.27       1229.65        24.94 o                         
  -1   5   3       1612.95       1521.84        32.28 o                         
   0   5   3         84.95         64.93         4.68 o                         
   1   5   3          0.30          7.21         1.62 o                         
   2   5   3        478.55        523.55        15.16 o                         
   3   5   3         50.29         41.78         4.09 o                         
   4   5   3         33.89         36.80         4.01 o                         
   5   5   3        592.57        578.89        18.78 o                         
   6   5   3         71.61         77.68        10.05 o                         
   7   5   3       1757.98       1776.10        62.72 o                         
   8   5   3        205.43        190.52        14.52 o                         
   9   5   3        974.55        682.78        35.44 o                         
 -10   6   3        324.68        310.28        15.71 o                         
  -9   6   3       1213.65       1388.97        38.18 o                         
  -8   6   3        625.00        645.19        30.60 o                         
  -7   6   3        750.26        770.75        41.40 o                         
  -6   6   3         76.61         64.80         6.07 o                         
  -5   6   3         32.78         37.53         4.47 o                         
  -4   6   3          0.29          4.25         1.94 o                         
  -3   6   3        134.43        135.47         6.21 o                         
  -2   6   3        591.76        524.31        14.35 o                         
  -1   6   3      12111.27      12170.06       249.56 o                         
   0   6   3        179.95        175.68        11.13 o                         
   1   6   3      16874.76      16917.13       439.30 o                         
   2   6   3       6287.34       5966.03       119.03 o                         
   3   6   3       4592.04       4538.83       103.32 o                         
   4   6   3       1164.29       1122.63        27.60 o                         
   5   6   3        152.40        175.47        14.22 o                         
   6   6   3         38.09         37.03         6.83 o                         
   7   6   3         63.35         53.93         7.34 o                         
   8   6   3        261.95        266.12        20.76 o                         
 -10   7   3         16.16         12.38         5.54 o                         
  -9   7   3         73.63         90.36         9.73 o                         
  -8   7   3          5.09          5.64         3.70 o                         
  -7   7   3       2072.75       2085.57        45.45 o                         
  -6   7   3       2042.62       2109.23        61.35 o                         
  -5   7   3       1318.30       1204.86        26.81 o                         
  -4   7   3       1741.32       1608.74        25.44 o                         
  -3   7   3       2814.77       2606.65        39.90 o                         
  -2   7   3       1127.75       1186.60        26.33 o                         
  -1   7   3       2047.62       2012.87        72.33 o                         
   0   7   3         51.58         47.51         5.01 o                         
   1   7   3         62.20         63.99         5.28 o                         
   2   7   3         63.15         62.33         5.03 o                         
   3   7   3        710.98        681.12        24.10 o                         
   4   7   3        440.77        408.73        19.60 o                         
   5   7   3        611.64        586.03        27.27 o                         
   6   7   3         22.33         28.57         5.97 o                         
   7   7   3       1378.63       1107.58        65.70 o                         
 -10   8   3         30.97         34.53         6.34 o                         
  -9   8   3        339.48        388.61        23.29 o                         
  -8   8   3        418.24        397.34        26.72 o                         
  -7   8   3        864.39        910.37        45.91 o                         
  -6   8   3        154.26        154.38        13.58 o                         
  -5   8   3        688.77        729.93        21.18 o                         
  -4   8   3         45.08         46.62         4.18 o                         
  -3   8   3        141.78        125.36         6.58 o                         
  -2   8   3         67.32         62.10         4.53 o                         
  -1   8   3       4587.48       4769.33       123.00 o                         
   0   8   3        723.74        727.46        19.76 o                         
   1   8   3       1869.93       1947.43        62.80 o                         
   2   8   3        928.09        895.81        22.47 o                         
   3   8   3       4819.35       4840.12       138.93 o                         
   4   8   3        768.99        756.63        26.55 o                         
   5   8   3        387.88        408.89        19.38 o                         
   6   8   3         87.04         80.28         9.25 o                         
   7   8   3          0.17         -0.07         3.82 o                         
   8   8   3        183.38        124.30        14.10 o                         
  -8   9   3         81.59         80.01        11.44 o                         
  -7   9   3       2134.75       2348.19        79.37 o                         
  -6   9   3       1173.96       1129.36        36.48 o                         
  -5   9   3       4174.01       4361.91       106.61 o                         
  -4   9   3       1268.47       1387.06        39.38 o                         
  -3   9   3       4556.03       4469.73        61.06 o                         
  -2   9   3        768.68        783.99        17.90 o                         
  -1   9   3       1069.19       1036.46        30.73 o                         
   0   9   3        607.23        618.28        26.06 o                         
   1   9   3         12.75         14.49         4.86 o                         
   2   9   3         37.01         48.99         6.43 o                         
   3   9   3        181.45        155.33        12.13 o                         
   4   9   3       3015.30       3077.50        69.35 o                         
   5   9   3       1280.21       1288.84        35.28 o                         
   6   9   3        411.39        378.64        18.72 o                         
   7   9   3       1203.97       1136.93        57.74 o                         
  -8  10   3         56.29         63.92         9.06 o                         
  -7  10   3        973.10        971.22        42.40 o                         
  -6  10   3        319.54        347.98        21.93 o                         
  -5  10   3       1124.84       1100.88        36.75 o                         
  -4  10   3         37.00         39.69         5.09 o                         
  -3  10   3         61.91         68.79         6.15 o                         
  -2  10   3       1015.15        991.45        29.65 o                         
  -1  10   3        770.60        833.02        24.85 o                         
   0  10   3        193.76        215.54        12.69 o                         
   1  10   3        585.98        619.76        23.15 o                         
   2  10   3        916.39        964.88        28.19 o                         
   3  10   3       3625.66       3686.43        80.65 o                         
   4  10   3        287.77        285.24        15.82 o                         
   5  10   3        631.17        618.61        21.92 o                         
   6  10   3         37.92         36.26         7.02 o                         
  -8  11   3         79.63         74.92         9.77 o                         
  -7  11   3        829.08        446.55       392.30 o                         
  -6  11   3        966.32        959.73        33.94 o                         
  -5  11   3       3546.34       3267.19        79.44 o                         
  -4  11   3        206.98        213.63        13.70 o                         
  -3  11   3       4455.64       4672.70        93.27 o                         
  -2  11   3        297.29        296.63        24.24 o                         
  -1  11   3        154.22        144.22        14.71 o                         
   0  11   3          2.84          9.03         3.38 o                         
   1  11   3         26.77         27.11         7.28 o                         
   2  11   3        397.11        377.85        19.47 o                         
   3  11   3         43.41         44.77         7.40 o                         
   4  11   3        528.24        534.64        25.46 o                         
   5  11   3        644.58        644.87        31.28 o                         
  -6  12   3         34.06         31.21         9.46 o                         
  -5  12   3         17.46         11.38         8.66 o                         
  -4  12   3         29.47         34.62         9.32 o                         
  -3  12   3        360.34        348.44        19.49 o                         
  -2  12   3        116.36        104.45        11.98 o                         
  -1  12   3        861.58        891.43        36.78 o                         
   0  12   3       1477.77       1537.39        44.48 o                         
   1  12   3       2610.15       2760.23       116.78 o                         
   2  12   3       1227.59       1228.43        34.17 o                         
   3  12   3       2459.71       2666.29        89.57 o                         
   4  12   3        151.38        162.62        13.11 o                         
   5  12   3        277.04        261.19        25.99 o                         
  -6  13   3        408.43        394.44        29.23 o                         
  -5  13   3       1279.70       1367.64        49.42 o                         
  -4  13   3        118.09        144.10        23.06 o                         
  -3  13   3       1658.68       1819.52        69.71 o                         
  -2  13   3        241.06        223.84        15.73 o                         
  -1  13   3        283.80        298.96        21.30 o                         
   0  13   3         18.37         23.21         6.04 o                         
   1  13   3          2.82          2.78         4.26 o                         
   2  13   3          9.52          5.34         4.04 o                         
   3  13   3         35.25         28.19         5.32 o                         
   4  13   3        198.38        195.88        17.96 o                         
  -4  14   3          7.75         17.41         5.10 o                         
  -3  14   3        179.49        192.40        17.32 o                         
  -2  14   3        355.53        393.67        55.06 o                         
  -1  14   3       1212.81       1535.87        56.64 o                         
   0  14   3        540.21        493.46        27.79 o                         
   1  14   3       2733.76       2855.31       312.91 o                         
   2  14   3       1168.89       1188.65       120.07 o                         
   3  14   3       1412.27       1235.15        43.66 o                         
  -2  15   3        161.90        145.94        15.61 o                         
   0  15   3        167.98        151.68        15.01 o                         
 -11   0   4        248.48        233.19        24.28 o                         
 -10   0   4        679.92        726.99        51.40 o                         
  -9   0   4          3.97         15.30        10.17 o                         
  -8   0   4         18.79         30.03         6.83 o                         
  -7   0   4         22.73         41.11         7.30 o                         
  -6   0   4       9122.49       9464.89       157.62 o                         
  -5   0   4       8556.54       8910.07       187.84 o                         
  -4   0   4        107.91         94.78         8.18 o                         
  -3   0   4        595.55        497.10        25.83 o                         
  -2   0   4         19.38         16.83         8.56 o                         
  -1   0   4        761.99        618.45        48.02 o                         
   0   0   4          0.20         11.28         3.16 o                         
   1   0   4         77.92         80.18         8.92 o                         
   2   0   4        551.15        591.44        21.67 o                         
   3   0   4       1017.52       1057.18        58.80 o                         
   4   0   4       2129.70       2317.36        61.34 o                         
   5   0   4       5662.10       6058.83       128.20 o                         
   6   0   4       3494.56       3893.64        94.44 o                         
   7   0   4         62.67         47.34        10.92 o                         
   8   0   4        145.39        149.94        12.45 o                         
   9   0   4        252.32        190.62        17.13 o                         
 -11   1   4       1173.89       1188.20        27.78 o                         
 -10   1   4        298.61        347.75        24.43 o                         
  -9   1   4       1331.99       1567.19        62.78 o                         
  -8   1   4        255.18        250.11        13.10 o                         
  -7   1   4       1587.82       1704.47        32.89 o                         
  -6   1   4        251.98        214.09        11.81 o                         
  -5   1   4        923.92        983.55        26.78 o                         
  -4   1   4       5470.18       5343.77        83.03 o                         
  -3   1   4        131.25        169.08        30.51 o                         
  -2   1   4      13912.62      14047.08       243.31 o                         
  -1   1   4       1548.36       1088.16       241.16 o                         
   0   1   4       8214.49       7869.36       120.45 o                         
   1   1   4       3700.76       3371.47        67.16 o                         
   2   1   4       1659.85       1796.60        46.17 o                         
   3   1   4       4297.87       4537.42       144.16 o                         
   4   1   4        332.96        330.77        20.18 o                         
   5   1   4          1.57          6.13         6.23 o                         
   6   1   4        132.67        143.98        11.67 o                         
   7   1   4          1.27         -0.99         3.50 o                         
   8   1   4         22.38         22.05         4.58 o                         
   9   1   4         59.27         50.14        11.38 o                         
 -11   2   4         41.82         36.45         6.27 o                         
 -10   2   4        466.17        460.65        90.48 o                         
  -9   2   4         44.17         45.47         8.11 o                         
  -8   2   4        986.02       1118.29        26.89 o                         
  -7   2   4       1032.95       1082.72        23.91 o                         
  -6   2   4        752.85        792.08        19.08 o                         
  -5   2   4        931.43        937.14        38.36 o                         
  -4   2   4        636.58        566.66        16.98 o                         
  -3   2   4       4710.81       4443.21        62.86 o                         
  -2   2   4       2293.16       2271.63        96.55 o                         
  -1   2   4       2870.20       2578.74        64.46 o                         
   0   2   4        703.52        693.51        19.88 o                         
   1   2   4         23.33         36.71         3.28 o                         
   2   2   4        445.90        430.56        13.66 o                         
   3   2   4       1332.54       1212.88        29.51 o                         
   4   2   4       4569.39       4744.66        72.92 o                         
   5   2   4       2230.16       2292.80        45.41 o                         
   6   2   4        634.07        635.90        25.23 o                         
   7   2   4        771.93        745.40        90.72 o                         
   8   2   4        860.05        895.99        27.93 o                         
 -11   3   4       1275.97       1308.16        59.37 o                         
 -10   3   4        737.48        846.04        29.52 o                         
  -9   3   4        983.96       1040.66       114.95 o                         
  -8   3   4        865.57        883.32        23.28 o                         
  -7   3   4       1439.25       1555.34        31.61 o                         
  -6   3   4          5.69          7.57         2.45 o                         
  -5   3   4         41.12         37.54         5.22 o                         
  -4   3   4       3451.06       3383.82        54.90 o                         
  -3   3   4       1598.05       1614.34        26.65 o                         
  -2   3   4       2317.88       2135.87        43.70 o                         
  -1   3   4      10738.84      10751.22       263.31 o                         
   0   3   4       8271.98       8086.47       139.28 o                         
   1   3   4       1270.22       1113.55        27.34 o                         
   2   3   4         34.92         43.84         4.52 o                         
   3   3   4       2483.42       2712.82        46.77 o                         
   4   3   4          3.70          3.99         2.39 o                         
   5   3   4        145.71        149.31         9.87 o                         
   6   3   4         56.15         50.10        12.06 o                         
   7   3   4         23.45         23.91         4.71 o                         
   8   3   4        720.94        694.68        24.54 o                         
 -10   4   4        432.69        467.32        43.83 o                         
  -9   4   4        678.55        706.01        59.62 o                         
  -8   4   4        294.36        324.83        12.06 o                         
  -7   4   4        435.95        389.77        14.76 o                         
  -6   4   4       1101.42       1127.96        23.62 o                         
  -5   4   4       3749.42       3874.04        83.29 o                         
  -4   4   4        173.64        144.20         6.37 o                         
  -3   4   4       2594.09       2313.97        34.23 o                         
  -2   4   4       2560.57       2406.78        34.19 o                         
  -1   4   4       3861.52       3832.07        52.72 o                         
   0   4   4         10.02         12.08         2.22 o                         
   1   4   4         66.96         44.41         3.30 o                         
   2   4   4       3444.43       3551.21        53.87 o                         
   3   4   4         21.10         23.07         3.50 o                         
   4   4   4       2095.54       2195.18        34.65 o                         
   5   4   4       2727.31       2820.55        48.51 o                         
   6   4   4       1305.80       1343.91        61.31 o                         
   7   4   4       1797.23       1940.63        45.56 o                         
   8   4   4        302.29        336.31        21.29 o                         
 -11   5   4        631.43        469.54        26.12 o                         
 -10   5   4       1220.75       1397.35        56.04 o                         
  -9   5   4        924.92       1035.46        37.41 o                         
  -8   5   4        846.95        858.67        34.05 o                         
  -7   5   4       1056.88        986.86        21.50 o                         
  -6   5   4        428.85        429.87        12.78 o                         
  -5   5   4        648.48        665.13        15.19 o                         
  -4   5   4       1062.76        973.76        22.04 o                         
  -3   5   4       3055.80       2993.31        47.42 o                         
  -2   5   4        574.26        508.54        11.61 o                         
  -1   5   4      12670.60      12497.28       386.53 o                         
   0   5   4       1075.12        976.27        19.96 o                         
   1   5   4       1859.05       1855.57        44.49 o                         
   2   5   4        538.13        505.71        12.30 o                         
   3   5   4       1328.41       1278.88        31.62 o                         
   4   5   4        672.93        634.78        15.21 o                         
   5   5   4         21.29         16.31         5.05 o                         
   6   5   4        336.86        347.79        17.59 o                         
   7   5   4          1.85          4.95         2.91 o                         
   8   5   4        705.97        689.63        29.16 o                         
 -10   6   4         45.91         55.76         6.48 o                         
  -9   6   4        175.46        169.19        14.23 o                         
  -8   6   4        708.09        752.89        32.27 o                         
  -7   6   4       1420.86       1399.88        34.29 o                         
  -6   6   4        436.40        415.07        14.92 o                         
  -5   6   4       2185.81       2110.68        35.93 o                         
  -4   6   4       1143.64       1165.84        29.55 o                         
  -3   6   4       4205.85       4095.10        54.49 o                         
  -2   6   4       1471.45       1456.55        35.78 o                         
  -1   6   4        535.54        486.13        18.74 o                         
   0   6   4        183.29        166.14         8.43 o                         
   1   6   4        658.64        607.61        15.51 o                         
   2   6   4       1652.64       1753.62        35.92 o                         
   3   6   4         20.38         22.40         3.35 o                         
   4   6   4       3506.19       3451.77        82.27 o                         
   5   6   4       2062.34       2037.11        55.95 o                         
   6   6   4        613.90        635.99        36.78 o                         
   7   6   4       2629.02       2687.32       120.99 o                         
   8   6   4        596.21        447.31        31.26 o                         
 -10   7   4       1009.13        978.64       115.65 o                         
  -9   7   4        655.18        677.61        27.89 o                         
  -8   7   4        247.57        270.80        19.03 o                         
  -7   7   4        779.34        750.31        44.17 o                         
  -6   7   4        356.71        315.04        17.15 o                         
  -5   7   4        319.24        299.95        12.37 o                         
  -4   7   4       1155.80       1157.98        21.36 o                         
  -3   7   4        852.17        833.55        17.92 o                         
  -2   7   4        420.19        355.62        11.72 o                         
  -1   7   4       6238.82       6290.03       124.74 o                         
   0   7   4       2584.64       2419.52        57.06 o                         
   1   7   4       2226.37       2145.88        69.00 o                         
   2   7   4        194.11        190.30        10.58 o                         
   3   7   4        406.13        462.52        18.81 o                         
   4   7   4         72.58         60.23         6.97 o                         
   5   7   4        153.92        154.77        12.75 o                         
   6   7   4         62.87         80.29        13.42 o                         
   7   7   4          2.74          4.74         4.67 o                         
 -10   8   4        152.35        150.58        13.40 o                         
  -9   8   4        288.67        271.95        25.54 o                         
  -8   8   4        443.76        422.74        27.24 o                         
  -7   8   4        263.93        239.13        23.42 o                         
  -6   8   4       1262.83       1272.65        33.44 o                         
  -5   8   4       2083.35       2131.62        39.35 o                         
  -4   8   4        403.41        393.01        13.46 o                         
  -3   8   4       2306.32       2341.70        36.40 o                         
  -2   8   4        823.19        839.16        22.46 o                         
  -1   8   4        468.72        488.56        14.41 o                         
   0   8   4        107.13        129.44         9.95 o                         
   1   8   4         89.86         82.88         6.22 o                         
   2   8   4       3252.44       3181.83        58.06 o                         
   3   8   4        517.30        519.70        22.28 o                         
   4   8   4       1745.10       1758.83        67.27 o                         
   5   8   4       1630.54       1610.68        55.79 o                         
   6   8   4       1031.23       1024.28        46.71 o                         
   7   8   4        795.27        669.83        41.96 o                         
  -8   9   4        317.98        265.53        28.20 o                         
  -7   9   4       1196.43       1178.92        57.59 o                         
  -6   9   4          4.75          4.54         2.86 o                         
  -5   9   4          1.93          5.41         2.34 o                         
  -4   9   4       2159.76       2178.22        47.36 o                         
  -3   9   4        712.53        704.95        19.73 o                         
  -2   9   4       5307.03       5171.44       104.39 o                         
  -1   9   4        872.77        909.43        25.33 o                         
   0   9   4        147.95        140.94         9.60 o                         
   1   9   4       1171.90       1189.39        42.99 o                         
   2   9   4       2024.60       1915.05        64.56 o                         
   3   9   4       1161.56       1227.10        39.15 o                         
   4   9   4         87.84         86.28         8.81 o                         
   5   9   4         91.44         87.41         8.84 o                         
   6   9   4         48.20         35.04        10.47 o                         
  -9  10   4         21.80         22.35         5.03 o                         
  -8  10   4        379.10        368.35        28.31 o                         
  -7  10   4        362.07        328.40        31.03 o                         
  -6  10   4        818.37        787.07        56.12 o                         
  -5  10   4        954.52        947.57        29.63 o                         
  -4  10   4        569.24        620.33        23.22 o                         
  -3  10   4       1278.99       1288.71        40.59 o                         
  -2  10   4         82.21         96.63         9.38 o                         
  -1  10   4        285.96        297.82        19.51 o                         
   0  10   4         18.15         24.40         4.63 o                         
   1  10   4         82.65         87.55         8.68 o                         
   2  10   4        279.73        267.05        18.06 o                         
   3  10   4        894.56        920.52        33.30 o                         
   4  10   4       2625.88       2907.16        71.62 o                         
   5  10   4       1375.66       1379.45        58.16 o                         
  -8  11   4        229.82        204.69        16.12 o                         
  -7  11   4        333.24        303.13        24.98 o                         
  -6  11   4          0.13         11.17         7.45 o                         
  -5  11   4          2.06          4.79         3.67 o                         
  -4  11   4       1845.36       1912.86       106.78 o                         
  -3  11   4        275.42        277.29        19.43 o                         
  -2  11   4       2131.29       2414.66       120.60 o                         
  -1  11   4        894.99        889.56        32.06 o                         
   0  11   4       3824.04       3894.43       102.73 o                         
   1  11   4       1277.32       1441.58        36.43 o                         
   2  11   4        282.07        238.55        16.60 o                         
   3  11   4        879.35        973.27        32.86 o                         
   4  11   4          5.25         11.12         3.69 o                         
  -7  12   4        154.43        146.84        16.21 o                         
  -6  12   4        240.71        257.65        26.89 o                         
  -5  12   4        695.34        699.65        36.39 o                         
  -4  12   4        428.89        445.86        25.30 o                         
  -3  12   4        897.83        964.93        40.73 o                         
  -2  12   4         90.27        108.11        13.89 o                         
  -1  12   4        745.32        838.49        38.14 o                         
   0  12   4          7.03         10.24         6.59 o                         
   1  12   4          4.71          6.95         3.22 o                         
   2  12   4        215.15        239.76        13.73 o                         
   3  12   4        286.84        311.38        14.44 o                         
   4  12   4        695.06        652.93       117.16 o                         
  -6  13   4          7.91         14.09         5.44 o                         
  -5  13   4          1.01          3.02         5.94 o                         
  -4  13   4        428.66        459.96        28.17 o                         
  -3  13   4        238.31        247.37        48.55 o                         
  -2  13   4       2182.48       2366.93        64.94 o                         
  -1  13   4       1782.14       2027.54        60.15 o                         
   0  13   4       1234.37       1186.05        54.34 o                         
   1  13   4        800.72        834.93       122.45 o                         
   2  13   4        239.52        207.17        23.05 o                         
   3  13   4        631.03        565.64        31.05 o                         
  -5  14   4        522.66        433.25        26.62 o                         
  -3  14   4        921.94        878.05        51.35 o                         
  -2  14   4        334.81        340.82        21.40 o                         
  -1  14   4        830.78        928.79        32.12 o                         
   0  14   4         32.16         30.04         7.07 o                         
   2  14   4        256.10        251.65        21.26 o                         
 -11   0   5         86.76        103.81        14.00 o                         
 -10   0   5         12.29         11.84         5.60 o                         
  -9   0   5         39.96         45.54        14.10 o                         
  -8   0   5        682.20        712.29        33.98 o                         
  -7   0   5       1132.87       1181.60        38.34 o                         
  -6   0   5        918.14        948.33        36.50 o                         
  -5   0   5        175.14        178.13        16.73 o                         
  -4   0   5       1727.63       1558.32        70.13 o                         
  -3   0   5         27.14         29.41         5.05 o                         
  -2   0   5         47.92         51.85         6.00 o                         
  -1   0   5        811.83        772.10        35.44 o                         
   0   0   5       5041.89       4608.76        79.79 o                         
   1   0   5        112.24        103.70        10.23 o                         
   2   0   5       3549.44       3522.68        60.74 o                         
   3   0   5       1490.03       1576.30        48.04 o                         
   4   0   5        598.52        539.26        27.11 o                         
   5   0   5        254.24        247.98        20.21 o                         
   6   0   5        330.32        358.84        28.12 o                         
   7   0   5         12.17         14.19         6.26 o                         
   8   0   5        734.55        809.00        44.98 o                         
 -11   1   5         99.05         89.25         9.00 o                         
 -10   1   5        479.23        557.38        21.37 o                         
  -9   1   5        123.56        122.75        13.49 o                         
  -8   1   5       4053.25       4472.19        73.80 o                         
  -7   1   5       2391.98       2675.52        63.50 o                         
  -6   1   5      11787.59      12638.92       197.87 o                         
  -5   1   5       2914.66       2839.58        61.03 o                         
  -4   1   5       2155.92       2257.96        50.38 o                         
  -3   1   5       3345.89       3120.80       105.89 o                         
  -2   1   5        156.19        142.40         8.72 o                         
  -1   1   5        199.23        189.92        11.31 o                         
   0   1   5         22.84         28.25         2.96 o                         
   1   1   5       5613.20       5406.93       100.45 o                         
   2   1   5       3054.64       3044.23        44.09 o                         
   3   1   5       1850.39       1892.75        49.50 o                         
   4   1   5       4510.11       4855.06       188.99 o                         
   5   1   5        611.90        579.86        24.29 o                         
   6   1   5        144.61        166.96        15.31 o                         
   7   1   5        243.23        247.88        14.71 o                         
   8   1   5         66.37         49.35         8.97 o                         
 -11   2   5        176.11        181.79        19.24 o                         
 -10   2   5        147.51        150.33        15.08 o                         
  -9   2   5         75.35         71.95         6.66 o                         
  -8   2   5          5.17          5.36         2.61 o                         
  -7   2   5         90.60         91.69         6.40 o                         
  -6   2   5         13.65         11.63         2.87 o                         
  -5   2   5         39.39         45.50         4.59 o                         
  -4   2   5       4750.38       4592.41       115.40 o                         
  -3   2   5         22.58         28.19         3.85 o                         
  -2   2   5       1135.41       1020.50        22.64 o                         
  -1   2   5       3178.78       3033.96        49.49 o                         
   0   2   5       3636.33       3189.53        75.09 o                         
   1   2   5        464.01        446.83        13.15 o                         
   2   2   5       2133.33       2187.05        32.80 o                         
   3   2   5        607.83        614.91        18.26 o                         
   4   2   5         41.59         40.58         5.50 o                         
   5   2   5        210.02        195.58        10.17 o                         
   6   2   5        892.23        878.05        39.65 o                         
   7   2   5        669.24        677.51        26.25 o                         
   8   2   5       1036.24        851.56       126.06 o                         
 -11   3   5         43.33         58.40        10.47 o                         
 -10   3   5        618.12        680.58        72.86 o                         
  -9   3   5        545.60        616.18        21.83 o                         
  -8   3   5        770.48        841.01        19.12 o                         
  -7   3   5        712.13        667.10        16.72 o                         
  -6   3   5       3232.55       3415.91        60.84 o                         
  -5   3   5       1350.74       1308.17        23.52 o                         
  -4   3   5       1619.60       1695.14        31.90 o                         
  -3   3   5       4006.09       4214.46        76.26 o                         
  -2   3   5        124.82        135.43        10.11 o                         
  -1   3   5        528.82        535.69        17.31 o                         
   0   3   5       3775.17       3618.41        66.53 o                         
   1   3   5       1214.19       1095.40        28.69 o                         
   2   3   5       5316.80       5359.53        60.55 o                         
   3   3   5        113.14        119.27         7.07 o                         
   4   3   5       1654.14       1844.32        32.53 o                         
   5   3   5        418.37        421.06        14.84 o                         
   6   3   5        497.00        518.33        24.24 o                         
   7   3   5         77.40         73.62         6.52 o                         
   8   3   5        257.47        221.26        14.42 o                         
 -11   4   5        253.66        243.09        20.05 o                         
 -10   4   5        355.69        368.20        24.33 o                         
  -9   4   5        589.84        540.74        32.02 o                         
  -8   4   5         15.14         13.25         3.68 o                         
  -7   4   5          8.31          8.25         2.63 o                         
  -6   4   5        371.58        377.94        14.13 o                         
  -5   4   5         15.22         19.95         3.94 o                         
  -4   4   5       5320.53       5334.43        78.72 o                         
  -3   4   5        832.81        875.16        25.83 o                         
  -2   4   5       5123.91       5161.00       136.51 o                         
  -1   4   5       3507.64       3692.64        64.26 o                         
   0   4   5       2781.02       2457.67        47.79 o                         
   1   4   5       2258.42       2212.72        31.05 o                         
   2   4   5       1982.46       2023.19        30.61 o                         
   3   4   5       1443.83       1450.42        28.60 o                         
   4   4   5        206.99        201.88         9.89 o                         
   5   4   5         44.05         39.23         6.35 o                         
   6   4   5        666.57        660.51        27.02 o                         
   7   4   5        286.68        277.42        11.57 o                         
 -11   5   5        259.61        231.03        16.93 o                         
 -10   5   5        361.27        365.12        20.23 o                         
  -9   5   5        525.43        571.79        26.17 o                         
  -8   5   5        128.59        161.83        10.96 o                         
  -7   5   5       1438.72       1461.89        28.82 o                         
  -6   5   5       1736.65       1913.79        31.51 o                         
  -5   5   5       1780.10       1841.38        31.52 o                         
  -4   5   5       1470.99       1506.53        25.33 o                         
  -3   5   5          8.78         10.44         2.04 o                         
  -2   5   5        415.63        410.22        11.31 o                         
  -1   5   5          5.66         10.68         2.66 o                         
   0   5   5       3208.93       3193.47        82.90 o                         
   1   5   5         27.00         22.41         2.48 o                         
   2   5   5       6232.13       6157.88       114.55 o                         
   3   5   5         30.72         16.89         5.80 o                         
   4   5   5       2037.74       2018.98        36.62 o                         
   5   5   5        732.70        713.79        33.01 o                         
   6   5   5        717.89        707.89        26.33 o                         
   7   5   5          8.58          8.16         3.75 o                         
 -10   6   5        319.09        335.39        18.55 o                         
  -9   6   5        144.90        139.81        12.34 o                         
  -8   6   5        430.38        403.43        23.59 o                         
  -7   6   5         77.21         86.06         7.99 o                         
  -6   6   5         15.37         18.90         4.06 o                         
  -5   6   5         52.84         64.80         6.55 o                         
  -4   6   5       3914.53       3899.18        47.97 o                         
  -3   6   5         31.17         34.62         3.76 o                         
  -2   6   5       2931.97       2860.10        36.26 o                         
  -1   6   5       4752.40       4867.79       102.04 o                         
   0   6   5       4468.16       4385.05        66.83 o                         
   1   6   5       2143.99       2177.09        34.74 o                         
   2   6   5        467.37        461.87        15.94 o                         
   3   6   5        541.63        535.05        19.19 o                         
   4   6   5        400.70        354.46        19.37 o                         
   5   6   5         48.39         35.34         7.72 o                         
   6   6   5        430.20        442.74        70.22 o                         
 -10   7   5        474.10        449.76        32.81 o                         
  -9   7   5        550.83        564.67        27.64 o                         
  -8   7   5        508.65        536.05        22.46 o                         
  -7   7   5       1498.53       1525.50        60.72 o                         
  -6   7   5       2279.52       2205.64        46.54 o                         
  -5   7   5       1683.07       1793.22        37.95 o                         
  -4   7   5       1986.91       2043.27        35.82 o                         
  -3   7   5        195.61        203.82        10.01 o                         
  -2   7   5          7.02          8.28         2.48 o                         
  -1   7   5        188.06        172.03         9.13 o                         
   0   7   5       3526.78       3652.44        65.27 o                         
   1   7   5        476.58        452.31        14.80 o                         
   2   7   5       4590.46       4621.69       139.68 o                         
   3   7   5         43.07         47.87         6.10 o                         
   4   7   5       1730.30       1839.84        58.05 o                         
   5   7   5        751.80        728.19        41.23 o                         
   6   7   5        556.23        520.25        47.37 o                         
   7   7   5         55.79         32.22         8.26 o                         
  -9   8   5         84.90         86.12         9.87 o                         
  -8   8   5          0.85         -0.68         2.14 o                         
  -7   8   5         46.71         39.81         7.29 o                         
  -6   8   5        144.33        136.25        10.59 o                         
  -5   8   5        137.74        142.00         9.18 o                         
  -4   8   5       2483.86       2570.57        54.19 o                         
  -3   8   5        173.19        189.09         9.38 o                         
  -2   8   5        236.07        234.35        13.16 o                         
  -1   8   5        406.22        390.09        14.44 o                         
   0   8   5       2915.32       2942.45        95.95 o                         
   1   8   5        950.38        981.47        33.79 o                         
   2   8   5        660.92        626.08        22.41 o                         
   3   8   5       1105.85        993.58        35.90 o                         
   4   8   5         62.31         41.97         6.66 o                         
   5   8   5          7.11          3.44         4.41 o                         
   6   8   5        145.68        124.95        13.21 o                         
  -9   9   5        294.81        288.33        22.47 o                         
  -8   9   5       1413.51       1317.83        62.98 o                         
  -7   9   5       1316.24       1366.68        70.83 o                         
  -6   9   5       3847.62       3933.50       118.41 o                         
  -5   9   5       1915.21       2012.09        46.91 o                         
  -4   9   5       1880.16       1924.23        37.43 o                         
  -3   9   5         55.10         56.54         6.00 o                         
  -2   9   5          0.12          1.81         2.76 o                         
  -1   9   5        115.96        117.04         8.44 o                         
   0   9   5        183.80        185.85        11.90 o                         
   1   9   5       3210.19       3292.05       119.04 o                         
   2   9   5       3875.68       4022.74       113.31 o                         
   3   9   5        496.01        454.04        24.76 o                         
   4   9   5       1768.52       1526.08        75.31 o                         
   5   9   5        399.41        372.42        33.15 o                         
  -8  10   5         55.98         59.59        16.16 o                         
  -7  10   5         18.22         14.29         4.25 o                         
  -6  10   5         67.79         66.14        11.37 o                         
  -5  10   5        151.41        143.22        10.71 o                         
  -4  10   5       1851.51       1979.94        48.63 o                         
  -3  10   5         32.35         33.41         4.81 o                         
  -2  10   5         51.22         53.33         8.68 o                         
  -1  10   5        334.02        346.21        16.34 o                         
   0  10   5       2276.98       2288.90        58.83 o                         
   1  10   5        508.48        536.31        25.82 o                         
   2  10   5        777.84        823.16        41.24 o                         
   3  10   5        459.57        516.50        22.89 o                         
   4  10   5          2.29          2.23         2.96 o                         
  -7  11   5        441.25        444.84        21.86 o                         
  -6  11   5       3690.18       3433.88       148.51 o                         
  -5  11   5       1197.57       1225.62        45.54 o                         
  -4  11   5        439.57        399.06        23.12 o                         
  -3  11   5        747.35        798.70        29.30 o                         
  -2  11   5         33.87         24.42         6.28 o                         
  -1  11   5        247.27        233.85        17.25 o                         
   0  11   5        149.90        145.47        11.84 o                         
   1  11   5        672.58        701.99        23.66 o                         
   2  11   5       1327.22       1516.45        37.95 o                         
   3  11   5        459.97        416.03        17.03 o                         
   4  11   5        941.90        821.94       152.23 o                         
  -6  12   5          4.92          1.31         3.93 o                         
  -5  12   5         24.89         18.33         6.49 o                         
  -4  12   5        850.03        866.45        59.28 o                         
  -3  12   5        195.77        245.82        46.33 o                         
  -2  12   5       1360.91       1469.21        58.52 o                         
  -1  12   5        883.43        914.16        72.49 o                         
   0  12   5       1564.78       1775.52        79.11 o                         
   1  12   5        474.56        546.83        31.53 o                         
   2  12   5        479.81        525.98        22.14 o                         
   3  12   5         30.42         33.26         6.71 o                         
  -5  13   5        743.31        803.87        44.98 o                         
  -4  13   5        383.09        377.88        61.36 o                         
  -3  13   5        382.46        393.96        35.92 o                         
  -2  13   5         70.53         73.50        16.11 o                         
  -1  13   5          4.49          9.97         6.29 o                         
   0  13   5        296.93        345.29        43.92 o                         
   1  13   5        404.62        394.17        32.95 o                         
   2  13   5        869.90        759.95        63.06 o                         
  -4  14   5        892.86        910.77        43.71 o                         
  -3  14   5         82.24         68.67        10.37 o                         
  -2  14   5       1027.91       1112.86        92.90 o                         
  -1  14   5        887.66        792.49        94.14 o                         
   0  14   5       1017.89        915.29        51.38 o                         
   1  14   5        320.62        319.07        22.68 o                         
 -11   0   6         56.52         62.52         7.34 o                         
 -10   0   6        359.28        420.58        35.56 o                         
  -9   0   6       1211.74       1230.46        51.80 o                         
  -8   0   6       5785.99       6589.66       167.93 o                         
  -7   0   6         83.53         79.29         8.46 o                         
  -6   0   6         21.21         37.58         6.85 o                         
  -5   0   6          7.73         10.33         3.73 o                         
  -4   0   6        103.04        123.96        12.57 o                         
  -3   0   6        579.83        642.15        28.11 o                         
  -2   0   6          0.24          2.40         2.66 o                         
  -1   0   6        483.04        479.30        17.45 o                         
   0   0   6        820.51        800.35        23.10 o                         
   1   0   6       1109.51       1126.34        29.42 o                         
   2   0   6       6592.47       7002.53       109.07 o                         
   3   0   6       4245.13       4652.53        91.94 o                         
   4   0   6       1054.25       1085.25        36.98 o                         
   5   0   6        734.61        765.23        41.87 o                         
   6   0   6        926.86       1062.57        69.27 o                         
   7   0   6          2.37          2.27         3.26 o                         
 -11   1   6         81.61        101.20        12.99 o                         
 -10   1   6       1607.42       1730.93        73.09 o                         
  -9   1   6        448.69        471.31        19.11 o                         
  -8   1   6          9.39          9.54         3.09 o                         
  -7   1   6         93.13        107.76         7.14 o                         
  -6   1   6         19.73         30.29         3.88 o                         
  -5   1   6       3083.11       3063.67        53.88 o                         
  -4   1   6       1318.48       1332.43        43.65 o                         
  -3   1   6       4154.31       4117.12       111.50 o                         
  -2   1   6       6590.04       6072.18       139.02 o                         
  -1   1   6       1330.34       1400.71        29.78 o                         
   0   1   6       5337.57       5207.89        78.87 o                         
   1   1   6        632.17        600.35        15.39 o                         
   2   1   6         10.56          6.08         3.02 o                         
   3   1   6        503.67        517.94        24.28 o                         
   4   1   6        560.87        545.44        27.65 o                         
   5   1   6         18.69         10.61         8.89 o                         
   6   1   6        332.99        336.43        26.28 o                         
   7   1   6        274.49        275.36        12.33 o                         
 -11   2   6        381.99        381.29        26.70 o                         
 -10   2   6       1373.53       1526.06       126.40 o                         
  -9   2   6        234.89        256.71        11.61 o                         
  -8   2   6        943.59       1024.77        20.99 o                         
  -7   2   6         36.03         38.39         4.13 o                         
  -6   2   6        381.43        368.98        15.17 o                         
  -5   2   6        450.02        465.05        15.34 o                         
  -4   2   6       1200.88       1285.35        24.90 o                         
  -3   2   6        721.54        744.87        20.15 o                         
  -2   2   6        186.73        203.33         8.85 o                         
  -1   2   6         21.98         31.36         3.32 o                         
   0   2   6        484.50        427.93        10.76 o                         
   1   2   6       2435.63       2442.64        32.95 o                         
   2   2   6       2991.49       3179.68        42.82 o                         
   3   2   6        276.09        296.34        11.96 o                         
   4   2   6       2017.64       2174.85        37.90 o                         
   5   2   6       1669.10       1796.25        47.04 o                         
   6   2   6       1429.86       1531.58        91.95 o                         
   7   2   6         89.54         85.71        10.18 o                         
 -11   3   6        246.94        238.44        20.05 o                         
 -10   3   6        924.69       1087.45        62.57 o                         
  -9   3   6        128.43        152.58        12.07 o                         
  -8   3   6         93.37        101.02         9.52 o                         
  -7   3   6         95.48        120.66         7.81 o                         
  -6   3   6       1257.18       1352.11        30.89 o                         
  -5   3   6        957.70        954.87        22.42 o                         
  -4   3   6       8220.04       8558.89        91.61 o                         
  -3   3   6       6242.08       6770.87       114.58 o                         
  -2   3   6       5922.19       5859.84       118.45 o                         
  -1   3   6        307.66        254.95        10.53 o                         
   0   3   6       2090.88       2001.30        38.44 o                         
   1   3   6         25.87         29.97         3.37 o                         
   2   3   6        101.88         88.72         5.89 o                         
   3   3   6        697.96        681.49        18.60 o                         
   4   3   6        336.47        281.47        12.25 o                         
   5   3   6       1078.39       1150.21        44.75 o                         
   6   3   6        872.85        914.07        66.08 o                         
   7   3   6        652.56        660.75        27.55 o                         
 -11   4   6        194.19        198.03        16.82 o                         
 -10   4   6        369.56        367.39        20.48 o                         
  -9   4   6        303.19        329.06        15.53 o                         
  -8   4   6       1144.99       1294.88        35.19 o                         
  -7   4   6         77.29         86.17         6.66 o                         
  -6   4   6        452.94        439.44        16.77 o                         
  -5   4   6         87.25         89.41         5.79 o                         
  -4   4   6       2459.83       2565.72        48.24 o                         
  -3   4   6          0.35          1.09         1.96 o                         
  -2   4   6        111.80         99.31         6.78 o                         
  -1   4   6          7.43         13.58         2.43 o                         
   0   4   6         25.89         37.48         4.10 o                         
   1   4   6         43.89         50.59         4.41 o                         
   2   4   6       1591.34       1693.01        34.14 o                         
   3   4   6        322.46        306.42        11.70 o                         
   4   4   6       3872.62       4200.15        75.47 o                         
   5   4   6        536.95        525.12        20.36 o                         
   6   4   6       1055.19       1112.24        32.13 o                         
   7   4   6        205.93        154.34        24.58 o                         
 -10   5   6        497.21        556.27        33.86 o                         
  -9   5   6          1.64          0.94         4.16 o                         
  -8   5   6         79.38         83.21         8.21 o                         
  -7   5   6          5.65          5.01         2.43 o                         
  -6   5   6       2263.46       2241.74        44.02 o                         
  -5   5   6        498.95        499.43        15.34 o                         
  -4   5   6      12256.02      12940.84       158.09 o                         
  -3   5   6       1977.03       2055.52        31.90 o                         
  -2   5   6       5817.25       5728.38       106.71 o                         
  -1   5   6       2473.49       2532.86        34.75 o                         
   0   5   6       1325.58       1239.88        28.67 o                         
   1   5   6        136.83        134.02         6.86 o                         
   2   5   6          8.49         15.49         2.81 o                         
   3   5   6       2283.45       2322.37        39.71 o                         
   4   5   6        126.54        103.38        10.72 o                         
   5   5   6       1436.23       1415.06        97.34 o                         
   6   5   6        779.28        767.33        34.01 o                         
   7   5   6        559.46        415.10        29.05 o                         
 -10   6   6        814.33        883.38        69.29 o                         
  -9   6   6        341.96        419.58        36.62 o                         
  -8   6   6        497.18        530.46        27.19 o                         
  -7   6   6        293.91        270.58        15.25 o                         
  -6   6   6       1231.20       1207.75        27.38 o                         
  -5   6   6         31.42         36.93         5.20 o                         
  -4   6   6       1204.57       1160.44        23.37 o                         
  -3   6   6        261.82        248.37         9.36 o                         
  -2   6   6         91.59         94.66         6.61 o                         
  -1   6   6        231.25        222.01        11.87 o                         
   0   6   6         25.59         32.73         3.91 o                         
   1   6   6        309.71        279.21        12.95 o                         
   2   6   6       1532.27       1588.48        73.41 o                         
   3   6   6         74.99         78.56         8.94 o                         
   4   6   6       4279.91       4077.10        95.94 o                         
   5   6   6        944.76        940.63        44.61 o                         
   6   6   6        902.12        916.88        54.67 o                         
 -10   7   6        423.78        429.82        33.26 o                         
  -9   7   6          1.52          2.01         2.85 o                         
  -8   7   6        136.13        141.09        12.62 o                         
  -7   7   6          5.28          6.63         3.48 o                         
  -6   7   6        807.03        775.41        25.27 o                         
  -5   7   6        179.18        165.37         9.84 o                         
  -4   7   6       5785.25       6051.17        80.72 o                         
  -3   7   6       2151.04       2289.48        61.51 o                         
  -2   7   6       5959.59       6308.60       100.22 o                         
  -1   7   6       1454.69       1453.35        42.28 o                         
   0   7   6        388.56        365.47        16.91 o                         
   1   7   6          4.36          6.37         2.69 o                         
   2   7   6         81.60         88.62        10.35 o                         
   3   7   6        678.11        688.20        40.64 o                         
   4   7   6         24.59         29.03         8.47 o                         
   5   7   6        784.64        784.30        38.50 o                         
   6   7   6        432.56        302.45        26.61 o                         
  -9   8   6        442.30        439.79        42.07 o                         
  -8   8   6       1096.81       1244.98        61.98 o                         
  -7   8   6        124.49        130.22        10.70 o                         
  -6   8   6        582.78        593.78        22.85 o                         
  -5   8   6         19.67         26.28         4.62 o                         
  -4   8   6        234.95        240.28        11.43 o                         
  -3   8   6          8.81          8.71         3.26 o                         
  -2   8   6        151.21        144.87        11.07 o                         
  -1   8   6        638.33        582.85        20.68 o                         
   0   8   6        997.93       1032.26        24.49 o                         
   1   8   6        415.82        400.81        19.42 o                         
   2   8   6       1486.76       1499.86        80.59 o                         
   3   8   6        645.60        695.53        47.97 o                         
   4   8   6       1833.19       1839.04       270.51 o                         
   5   8   6        443.49        421.01        24.90 o                         
  -9   9   6        129.88        108.87        12.39 o                         
  -8   9   6        109.00         98.38        16.41 o                         
  -7   9   6         46.06         48.91         6.90 o                         
  -6   9   6        296.21        315.58        15.46 o                         
  -5   9   6       2005.71       2261.51        56.62 o                         
  -4   9   6       1533.65       1669.38        69.67 o                         
  -3   9   6        116.14        126.99        11.48 o                         
  -2   9   6       2203.55       2166.45        51.30 o                         
  -1   9   6       2056.37       2150.49        81.21 o                         
   0   9   6       1462.06       1483.45        45.28 o                         
   1   9   6        332.61        261.06        20.65 o                         
   2   9   6         64.09         59.29         9.14 o                         
   3   9   6        208.00        200.00        18.69 o                         
   4   9   6        149.90        141.25        31.62 o                         
  -8  10   6        954.54       1051.08        47.83 o                         
  -7  10   6        138.91        144.79        10.95 o                         
  -6  10   6        236.92        219.29        13.67 o                         
  -5  10   6          4.94          5.92         2.92 o                         
  -4  10   6         29.61         30.58         8.09 o                         
  -3  10   6         91.08         95.58         8.04 o                         
  -2  10   6         20.68         18.75         4.33 o                         
  -1  10   6         24.30         24.02         4.70 o                         
   0  10   6        573.02        609.64        33.29 o                         
   1  10   6       1515.39       1611.57        62.88 o                         
   2  10   6       2015.38       2306.88        76.48 o                         
   3  10   6        724.75        695.76        28.38 o                         
   4  10   6        913.26        616.29        38.64 o                         
  -7  11   6         76.00         67.66        10.07 o                         
  -6  11   6        168.33        176.61        15.97 o                         
  -5  11   6        659.30        650.29        35.33 o                         
  -4  11   6        792.91        868.93        36.71 o                         
  -3  11   6       2319.23       2627.84       110.96 o                         
  -2  11   6       2854.38       3237.81        82.97 o                         
  -1  11   6        443.64        481.25        21.61 o                         
   0  11   6       1203.68       1279.36        47.62 o                         
   1  11   6         21.70         24.53         5.51 o                         
   2  11   6         10.50         14.04         3.96 o                         
   3  11   6         14.04         12.70         4.19 o                         
  -6  12   6        207.77        178.18        17.53 o                         
  -5  12   6          9.13         11.83         5.59 o                         
  -4  12   6        156.04        163.21        26.33 o                         
  -3  12   6         27.15         19.33        10.07 o                         
  -2  12   6          4.33         12.31         5.07 o                         
  -1  12   6         11.07          8.60         4.58 o                         
   0  12   6        201.80        199.21        15.10 o                         
   1  12   6        220.88        204.00        18.15 o                         
   2  12   6        463.65        427.67        23.08 o                         
  -5  13   6        832.38        741.24        37.24 o                         
  -4  13   6       2120.21       2253.52       228.88 o                         
  -3  13   6       1251.77       1258.41        44.79 o                         
  -2  13   6       1858.60       2034.18        90.67 o                         
  -1  13   6        414.25        379.44        32.70 o                         
   0  13   6        965.73        924.32        67.40 o                         
   1  13   6         47.70         64.04        10.27 o                         
 -11   0   7        149.10        115.31        14.40 o                         
 -10   0   7        295.93        335.58        21.71 o                         
  -9   0   7       1035.74       1177.69        73.26 o                         
  -8   0   7         48.66         40.21        11.58 o                         
  -7   0   7       2321.58       2508.76        72.31 o                         
  -6   0   7         81.14         70.14         7.87 o                         
  -5   0   7        355.46        324.36        18.67 o                         
  -4   0   7       1242.74       1240.56        38.12 o                         
  -3   0   7       1288.01       1312.00        57.97 o                         
  -2   0   7        483.59        421.06        15.58 o                         
  -1   0   7       1537.88       1546.77        32.07 o                         
   0   0   7       3668.69       3705.75        68.02 o                         
   1   0   7         81.23         80.40         7.74 o                         
   2   0   7        156.08        149.55        13.50 o                         
   3   0   7         71.23         83.57        10.55 o                         
   4   0   7        166.60        146.03        18.48 o                         
   5   0   7        387.92        418.34        28.55 o                         
   6   0   7        997.53        975.76       185.41 o                         
 -11   1   7        223.91        188.53        11.71 o                         
 -10   1   7        808.85        873.19        69.62 o                         
  -9   1   7       2290.36       2836.22       260.69 o                         
  -8   1   7       1122.70       1292.56        95.55 o                         
  -7   1   7       1181.22       1281.98        32.34 o                         
  -6   1   7       2965.80       3016.37        51.14 o                         
  -5   1   7         12.67         20.19         3.89 o                         
  -4   1   7        117.64        125.64        10.35 o                         
  -3   1   7         70.65         71.63         6.64 o                         
  -2   1   7       2999.82       3105.22        42.86 o                         
  -1   1   7       2480.84       2474.32        36.39 o                         
   0   1   7       3036.42       3108.99        44.61 o                         
   1   1   7       4738.09       5071.33        73.55 o                         
   2   1   7       1956.15       2070.11        48.67 o                         
   3   1   7        153.03        163.45        11.68 o                         
   4   1   7        213.73        227.59        22.92 o                         
   5   1   7         10.51         15.66         7.15 o                         
   6   1   7         14.47         10.54         4.53 o                         
 -11   2   7         36.48         21.09         5.34 o                         
 -10   2   7         36.54         36.56        10.30 o                         
  -9   2   7        120.03        140.33        13.39 o                         
  -8   2   7        124.89        143.02        12.29 o                         
  -7   2   7       3007.81       3301.56        51.75 o                         
  -6   2   7        159.82        155.78         9.36 o                         
  -5   2   7        404.13        435.19        15.68 o                         
  -4   2   7       1773.78       1899.67        35.39 o                         
  -3   2   7        835.28        778.45        19.75 o                         
  -2   2   7        572.24        502.26        13.33 o                         
  -1   2   7        613.03        628.39        16.51 o                         
   0   2   7        998.15        990.22        20.79 o                         
   1   2   7         11.10         12.32         2.75 o                         
   2   2   7       1168.25       1195.47        27.69 o                         
   3   2   7        118.64        125.20         8.88 o                         
   4   2   7        321.58        299.73        18.25 o                         
   5   2   7       1130.31       1292.35        36.77 o                         
   6   2   7        628.77        641.65        22.42 o                         
 -11   3   7         80.61         59.11         8.76 o                         
 -10   3   7        248.37        273.27        19.13 o                         
  -9   3   7        760.84        921.01        26.86 o                         
  -8   3   7        886.03       1003.70        47.38 o                         
  -7   3   7        744.81        775.33        23.07 o                         
  -6   3   7       4102.58       4455.58        74.65 o                         
  -5   3   7        271.19        313.61        11.82 o                         
  -4   3   7         98.30        105.60         6.92 o                         
  -3   3   7       1766.35       1848.39        29.89 o                         
  -2   3   7        862.13        797.98        17.75 o                         
  -1   3   7       6225.10       6228.73        93.02 o                         
   0   3   7       1411.99       1480.46        26.67 o                         
   1   3   7       1933.50       1998.42        31.22 o                         
   2   3   7       2655.97       3003.72        48.26 o                         
   3   3   7        575.94        620.79        23.41 o                         
   4   3   7        176.85        177.89        14.46 o                         
   5   3   7        164.96        160.96        12.16 o                         
   6   3   7        108.49        113.56         9.44 o                         
 -10   4   7         28.18         32.87         6.44 o                         
  -9   4   7        396.71        428.43        16.86 o                         
  -8   4   7         37.97         43.17         6.30 o                         
  -7   4   7       1153.28       1200.00        37.08 o                         
  -6   4   7        965.07        976.62        26.13 o                         
  -5   4   7        512.15        531.10        15.59 o                         
  -4   4   7       1864.32       2059.05        32.34 o                         
  -3   4   7        382.89        361.88        11.75 o                         
  -2   4   7        121.06        104.90         6.38 o                         
  -1   4   7        417.16        414.43        11.36 o                         
   0   4   7       2093.05       2091.70        29.28 o                         
   1   4   7          6.31          8.57         2.58 o                         
   2   4   7        222.81        223.24        10.59 o                         
   3   4   7        472.44        487.11        20.51 o                         
   4   4   7         18.57         15.49         5.01 o                         
   5   4   7       1242.04       1404.89        53.88 o                         
   6   4   7        481.51        447.70        22.49 o                         
 -10   5   7        375.93        430.63        29.92 o                         
  -9   5   7        679.86        755.35        33.14 o                         
  -8   5   7       1559.74       1677.61        81.80 o                         
  -7   5   7        894.37        953.71        32.83 o                         
  -6   5   7       1275.34       1299.24        29.72 o                         
  -5   5   7         81.69         86.23         6.26 o                         
  -4   5   7        363.20        363.19        13.64 o                         
  -3   5   7       1576.99       1532.13        25.29 o                         
  -2   5   7         24.94         22.59         3.58 o                         
  -1   5   7       8050.98       8071.48       147.68 o                         
   0   5   7        603.72        599.53        15.43 o                         
   1   5   7       2175.46       2272.90        35.51 o                         
   2   5   7       4472.73       4552.72        67.78 o                         
   3   5   7        971.39        976.14        28.80 o                         
   4   5   7        225.31        243.55        13.24 o                         
   5   5   7         69.62         82.06        16.81 o                         
 -10   6   7         46.38         45.61         8.76 o                         
  -9   6   7         81.02         91.80         8.87 o                         
  -8   6   7          8.30          9.82         3.60 o                         
  -7   6   7       1031.68       1142.59        32.82 o                         
  -6   6   7        460.76        475.42        20.34 o                         
  -5   6   7         46.18         35.96         6.75 o                         
  -4   6   7       1924.90       2025.16        40.57 o                         
  -3   6   7       1344.86       1329.89        31.84 o                         
  -2   6   7        378.37        358.73        14.56 o                         
  -1   6   7         66.17         76.17         6.80 o                         
   0   6   7        416.02        435.62        15.70 o                         
   1   6   7          1.30          6.38         3.29 o                         
   2   6   7        984.13        832.64        34.09 o                         
   3   6   7        209.13        223.78        20.76 o                         
   4   6   7        184.68        180.05        18.05 o                         
   5   6   7        836.37        864.79        53.25 o                         
  -9   7   7        702.03        777.15        30.39 o                         
  -8   7   7       1144.10       1270.66        39.14 o                         
  -7   7   7        994.69       1059.39        33.61 o                         
  -6   7   7       1415.99       1551.52        44.73 o                         
  -5   7   7         71.13         76.18         8.52 o                         
  -4   7   7        133.74        147.16        10.09 o                         
  -3   7   7       1918.09       1910.99        47.48 o                         
  -2   7   7        348.28        345.63        17.52 o                         
  -1   7   7       5231.02       5549.49        81.30 o                         
   0   7   7        576.11        651.05        21.84 o                         
   1   7   7       1853.29       1891.59        82.07 o                         
   2   7   7       3190.54       2824.89       144.99 o                         
   3   7   7        539.91        504.78        31.96 o                         
   4   7   7        298.21        289.54        18.91 o                         
   5   7   7         31.27         24.16         7.65 o                         
  -9   8   7        331.05        279.79        14.63 o                         
  -8   8   7          3.48          3.99         2.78 o                         
  -7   8   7       1218.15       1330.85        42.07 o                         
  -6   8   7        594.22        687.86        23.61 o                         
  -5   8   7         27.84         29.10         5.58 o                         
  -4   8   7        435.25        416.83        22.57 o                         
  -3   8   7        835.48        865.98        30.43 o                         
  -2   8   7        245.53        264.99        15.16 o                         
  -1   8   7        227.30        242.94        19.88 o                         
   0   8   7       1316.25       1374.90        38.17 o                         
   1   8   7         34.75         26.37         7.88 o                         
   2   8   7        132.01        124.04        16.30 o                         
   3   8   7         53.60         57.42        10.82 o                         
   4   8   7         31.28         32.89         5.72 o                         
  -8   9   7        993.42        796.54        46.91 o                         
  -7   9   7       1116.32       1156.78        41.50 o                         
  -6   9   7        537.68        594.34        22.31 o                         
  -5   9   7          1.87          4.84         3.83 o                         
  -4   9   7        628.82        696.73        29.31 o                         
  -3   9   7         11.66         12.73         3.94 o                         
  -2   9   7       1769.48       1812.51        48.29 o                         
  -1   9   7       4000.01       3994.77        85.30 o                         
   0   9   7       1141.10       1222.05        34.46 o                         
   1   9   7       1954.97       1985.31        68.89 o                         
   2   9   7       1382.83       1523.04        59.45 o                         
   3   9   7         39.97         46.91         7.36 o                         
  -7  10   7       2028.20       1954.85        86.14 o                         
  -6  10   7        106.69         92.75         9.69 o                         
  -5  10   7         32.42         33.47         8.25 o                         
  -4  10   7        331.13        341.82        16.44 o                         
  -3  10   7        725.10        749.31        32.39 o                         
  -2  10   7        579.01        615.48        22.22 o                         
  -1  10   7        373.24        377.93        21.02 o                         
   0  10   7        660.17        717.88        31.93 o                         
   1  10   7         29.12         34.73         6.84 o                         
   2  10   7        169.64        200.47        18.92 o                         
   3  10   7        225.29        225.93        23.87 o                         
  -6  11   7       1012.39       1010.00        36.09 o                         
  -5  11   7        106.43        100.69        27.19 o                         
  -4  11   7          3.25          1.91         8.05 o                         
  -3  11   7         56.28         67.21        11.80 o                         
  -2  11   7        440.56        459.55        19.15 o                         
  -1  11   7       1106.18       1160.96        35.25 o                         
   0  11   7        945.10        936.20        32.16 o                         
   1  11   7       1061.50        954.86        43.33 o                         
   2  11   7       1186.80       1070.64        60.18 o                         
  -5  12   7        705.06        632.25        29.40 o                         
  -4  12   7        864.28        963.66        51.74 o                         
  -3  12   7        445.13        456.59        25.90 o                         
  -2  12   7        456.74        490.86        49.38 o                         
  -1  12   7        148.76        129.94        13.70 o                         
   0  12   7        178.17        169.71        14.35 o                         
   1  12   7         14.29          5.84         5.24 o                         
  -2  13   7        350.41        304.75        22.68 o                         
  -1  13   7       1131.88        985.12        43.65 o                         
 -11   0   8       2983.06       2562.42        89.19 o                         
 -10   0   8        453.70        491.85       101.67 o                         
  -9   0   8        224.49        266.38        20.63 o                         
  -8   0   8        254.04        303.02        31.02 o                         
  -7   0   8        146.00        140.10        14.61 o                         
  -6   0   8         90.59         92.01        10.77 o                         
  -5   0   8         65.43         55.77         8.01 o                         
  -4   0   8        277.44        286.67        19.36 o                         
  -3   0   8        435.83        418.49        18.52 o                         
  -2   0   8        740.61        744.45        24.65 o                         
  -1   0   8       3333.71       3489.18       103.09 o                         
   0   0   8       2535.01       2692.76        71.60 o                         
   1   0   8       1413.43       1508.85        46.30 o                         
   2   0   8        611.59        685.83        41.25 o                         
   3   0   8        938.54       1062.98        50.58 o                         
   4   0   8        386.83        384.18        27.45 o                         
   5   0   8         89.06         76.33        18.12 o                         
 -11   1   8          0.69          2.21         3.02 o                         
 -10   1   8         14.45         11.74         4.27 o                         
  -9   1   8          4.62          9.41         3.72 o                         
  -8   1   8         79.69         91.95        10.92 o                         
  -7   1   8        463.32        496.63        20.91 o                         
  -6   1   8        790.62        878.77        26.30 o                         
  -5   1   8       2544.81       2782.92        53.00 o                         
  -4   1   8       1061.19       1080.78        27.80 o                         
  -3   1   8       2973.98       3157.92        45.92 o                         
  -2   1   8       1420.73       1505.31        29.89 o                         
  -1   1   8         22.50         28.39         3.96 o                         
   0   1   8        243.92        242.30        11.36 o                         
   1   1   8       1909.66       2025.78        38.94 o                         
   2   1   8         55.94         47.82        11.63 o                         
   3   1   8       1764.67       2051.00        74.74 o                         
   4   1   8        666.90        765.78        38.90 o                         
   5   1   8        569.48        632.28        32.67 o                         
 -10   2   8        133.91        162.86         9.78 o                         
  -9   2   8        257.50        298.46        25.91 o                         
  -8   2   8        345.21        352.28        21.73 o                         
  -7   2   8        231.07        259.83        33.13 o                         
  -6   2   8         60.59         62.69         6.75 o                         
  -5   2   8        845.07        869.28        23.28 o                         
  -4   2   8          3.31          6.00         2.64 o                         
  -3   2   8        437.41        453.70        13.15 o                         
  -2   2   8       1100.69       1165.81        26.11 o                         
  -1   2   8       1922.23       2018.13        32.73 o                         
   0   2   8         71.90         82.49         6.38 o                         
   1   2   8       1241.49       1366.25        26.09 o                         
   2   2   8       1009.01       1101.90        51.90 o                         
   3   2   8       1299.71       1498.57        43.05 o                         
   4   2   8        742.69        752.89        26.86 o                         
   5   2   8        134.05         96.61        13.51 o                         
 -10   3   8         51.00         43.43         6.92 o                         
  -9   3   8        294.76        369.74        19.74 o                         
  -8   3   8         46.90         57.63         6.93 o                         
  -7   3   8       2075.88       2295.76        62.02 o                         
  -6   3   8       2352.69       2665.75        44.73 o                         
  -5   3   8       3956.49       4251.29        70.51 o                         
  -4   3   8        856.46        861.11        20.97 o                         
  -3   3   8       2058.49       2130.72        46.06 o                         
  -2   3   8        855.02        888.84        21.27 o                         
  -1   3   8        392.29        392.16        13.04 o                         
   0   3   8         93.65         87.04         6.52 o                         
   1   3   8        456.45        499.58        15.26 o                         
   2   3   8        600.37        656.21        27.34 o                         
   3   3   8       2998.28       3404.61        72.16 o                         
   4   3   8        991.46       1112.32        39.20 o                         
   5   3   8       1356.75       1383.92        70.08 o                         
 -10   4   8        166.12        168.38        12.64 o                         
  -9   4   8        198.90        223.91        12.65 o                         
  -8   4   8          5.90          7.70         6.96 o                         
  -7   4   8        315.96        353.94        17.21 o                         
  -6   4   8          8.29          8.95         3.31 o                         
  -5   4   8        491.25        485.48        14.51 o                         
  -4   4   8        215.42        203.93         9.10 o                         
  -3   4   8       1109.84       1144.16        23.36 o                         
  -2   4   8         30.37         16.17         4.55 o                         
  -1   4   8        457.70        445.02        15.29 o                         
   0   4   8         47.63         40.05         4.42 o                         
   1   4   8       2116.14       2246.45        44.57 o                         
   2   4   8        244.72        250.60        13.16 o                         
   3   4   8        804.54        869.63        26.37 o                         
   4   4   8        381.91        388.97        17.24 o                         
 -10   5   8        131.76        112.25        10.17 o                         
  -9   5   8        407.33        407.35        23.53 o                         
  -8   5   8         84.84         72.54         7.36 o                         
  -7   5   8       3244.90       3780.53       114.89 o                         
  -6   5   8       1203.28       1388.74        41.52 o                         
  -5   5   8       4078.12       4400.43        78.14 o                         
  -4   5   8       2749.61       2878.57        50.22 o                         
  -3   5   8       2409.34       2412.79        38.32 o                         
  -2   5   8        640.55        619.16        19.53 o                         
  -1   5   8        395.02        391.13        14.89 o                         
   0   5   8        796.15        810.89        21.51 o                         
   1   5   8        134.97        136.51        10.05 o                         
   2   5   8        874.83        914.96        25.02 o                         
   3   5   8       2469.63       2677.19        45.96 o                         
   4   5   8        631.26        651.97        46.97 o                         
   5   5   8        992.96        646.36        38.87 o                         
  -9   6   8        503.85        485.45        34.87 o                         
  -8   6   8          5.21          6.70         3.45 o                         
  -7   6   8        222.22        253.89        23.67 o                         
  -6   6   8        195.31        184.52        14.43 o                         
  -5   6   8        753.12        783.59        33.65 o                         
  -4   6   8        375.50        383.19        17.03 o                         
  -3   6   8        645.29        589.58        19.08 o                         
  -2   6   8         20.04         19.63         4.56 o                         
  -1   6   8        722.38        706.47        20.63 o                         
   0   6   8         19.76         27.43         4.87 o                         
   1   6   8       2044.52       2018.34        64.81 o                         
   2   6   8        656.04        600.10        34.55 o                         
   3   6   8        760.51        802.25        40.56 o                         
   4   6   8        157.50        175.13        21.55 o                         
  -9   7   8        173.62        161.53        11.39 o                         
  -8   7   8          6.06          6.08         4.11 o                         
  -7   7   8       1291.16       1412.18        37.81 o                         
  -6   7   8        922.02       1067.64        49.91 o                         
  -5   7   8       3821.62       4267.02       100.30 o                         
  -4   7   8       1858.44       2056.02        44.28 o                         
  -3   7   8        934.09       1034.95        33.20 o                         
  -2   7   8        497.86        552.52        21.70 o                         
  -1   7   8        274.51        290.86        16.90 o                         
   0   7   8        129.82        140.87        11.32 o                         
   1   7   8         39.58         63.91         9.82 o                         
   2   7   8        482.64        552.77        32.94 o                         
   3   7   8       1549.91       1553.94       160.71 o                         
  -8   8   8         32.15         34.94         8.05 o                         
  -7   8   8         17.58         26.73         5.24 o                         
  -6   8   8         13.67         14.49         7.35 o                         
  -5   8   8         19.08         16.24         4.17 o                         
  -4   8   8         90.55         98.92         9.29 o                         
  -3   8   8       2061.28       2209.37        46.35 o                         
  -2   8   8        153.45        160.04        13.67 o                         
  -1   8   8        864.58        899.90        29.66 o                         
   0   8   8        329.41        346.84        16.90 o                         
   1   8   8       1049.16       1034.03        47.41 o                         
   2   8   8        463.13        515.75        59.10 o                         
  -8   9   8        283.72        185.28        18.14 o                         
  -7   9   8        556.17        533.48        31.95 o                         
  -6   9   8         20.50         26.29         5.65 o                         
  -5   9   8        885.67        917.05        26.23 o                         
  -4   9   8       1408.06       1479.85        40.52 o                         
  -3   9   8       1206.00       1341.61        36.53 o                         
  -2   9   8        852.27        813.03        26.82 o                         
  -1   9   8        167.92        146.96        11.91 o                         
   0   9   8         28.51         26.44         7.30 o                         
   1   9   8        487.56        582.93        46.96 o                         
   2   9   8         72.55         59.41        13.69 o                         
  -7  10   8          1.89          8.66         5.24 o                         
  -6  10   8         22.46         19.33         7.45 o                         
  -5  10   8         43.06         57.00         7.63 o                         
  -4  10   8         14.87         17.46         5.35 o                         
  -3  10   8        471.18        470.23        21.05 o                         
  -2  10   8        715.54        782.79        37.67 o                         
  -1  10   8       1482.24       1516.49        45.81 o                         
   0  10   8        522.46        480.61        21.64 o                         
   1  10   8        736.53        717.95        50.62 o                         
   2  10   8        319.46        263.40        24.99 o                         
  -6  11   8        683.48        478.24        29.76 o                         
  -5  11   8       1575.99       1427.28        65.98 o                         
  -4  11   8        549.46        532.93        26.23 o                         
  -3  11   8       1045.69       1091.65        59.93 o                         
  -2  11   8        266.80        227.64        17.49 o                         
  -1  11   8          8.36         11.54         4.63 o                         
   0  11   8          6.87         13.19         6.85 o                         
   1  11   8        583.28        503.06        34.49 o                         
  -4  12   8          4.94          2.52         2.92 o                         
  -3  12   8        276.80        241.81        20.05 o                         
  -2  12   8        139.73        102.23        12.29 o                         
 -10   0   9        443.47        484.63        33.36 o                         
  -9   0   9        192.70        216.93        13.76 o                         
  -8   0   9        536.87        597.84        67.96 o                         
  -7   0   9       1001.80       1043.83        62.92 o                         
  -6   0   9        524.50        589.07        29.16 o                         
  -5   0   9       1133.63       1143.11        30.83 o                         
  -4   0   9        189.41        195.44        12.82 o                         
  -3   0   9       2627.33       2684.88        79.63 o                         
  -2   0   9         14.83          5.57         5.31 o                         
  -1   0   9        665.86        669.09        29.23 o                         
   0   0   9          7.15         13.13         7.67 o                         
   1   0   9         53.10         36.68        11.12 o                         
   2   0   9         38.91         31.58         9.02 o                         
   3   0   9        488.06        494.73        30.53 o                         
   4   0   9        343.33        368.53        22.61 o                         
 -10   1   9        178.56        171.69        28.83 o                         
  -9   1   9        511.85        583.08        23.75 o                         
  -8   1   9          2.43          2.46         3.57 o                         
  -7   1   9         77.52         85.45        13.04 o                         
  -6   1   9         55.57         54.68         8.95 o                         
  -5   1   9        757.42        748.00        20.15 o                         
  -4   1   9        551.13        496.95        16.65 o                         
  -3   1   9       2354.61       2390.66        45.34 o                         
  -2   1   9       2982.78       3189.43        87.85 o                         
  -1   1   9       3304.89       3403.20        57.72 o                         
   0   1   9        525.46        586.54        31.41 o                         
   1   1   9        837.67        915.52        55.54 o                         
   2   1   9         39.36         41.15        10.37 o                         
   3   1   9        117.08        114.59        14.45 o                         
   4   1   9        625.24        707.60        43.65 o                         
 -10   2   9        704.11        537.72        31.41 o                         
  -9   2   9        441.16        521.54        19.40 o                         
  -8   2   9        488.91        581.22        23.09 o                         
  -7   2   9       1396.18       1528.81        59.93 o                         
  -6   2   9        330.01        352.06        22.80 o                         
  -5   2   9        895.15        959.95        21.09 o                         
  -4   2   9         91.67        106.45         6.72 o                         
  -3   2   9        406.49        386.67        14.21 o                         
  -2   2   9        107.93        125.54         8.55 o                         
  -1   2   9        420.93        427.27        16.46 o                         
   0   2   9         30.30         28.41         5.23 o                         
   1   2   9        490.03        543.77        25.53 o                         
   2   2   9        378.05        399.67        20.95 o                         
   3   2   9        575.18        675.49        24.86 o                         
   4   2   9        434.47        463.67        23.26 o                         
 -10   3   9         47.75         39.02         8.69 o                         
  -9   3   9       1369.58       1600.70        57.45 o                         
  -8   3   9        243.55        264.08        16.31 o                         
  -7   3   9        300.43        296.61        17.32 o                         
  -6   3   9         55.40         73.92         7.21 o                         
  -5   3   9        220.69        232.21        12.12 o                         
  -4   3   9       1112.11       1136.97        23.47 o                         
  -3   3   9       1298.39       1315.09        28.07 o                         
  -2   3   9        935.09        937.64        33.16 o                         
  -1   3   9       3558.14       3896.77        68.08 o                         
   0   3   9        896.20        979.43        28.54 o                         
   1   3   9        850.03        975.29        34.10 o                         
   2   3   9        462.57        532.51        23.08 o                         
   3   3   9        452.84        523.23        20.66 o                         
 -10   4   9        221.73        190.03        10.96 o                         
  -9   4   9       1038.50        934.26       131.56 o                         
  -8   4   9        454.22        505.01        16.38 o                         
  -7   4   9       1748.10       1975.53        48.25 o                         
  -6   4   9        272.91        295.04        17.41 o                         
  -5   4   9         89.17        103.98         8.49 o                         
  -4   4   9          5.51          9.40         3.62 o                         
  -3   4   9        800.84        827.54        21.53 o                         
  -2   4   9        277.41        290.35        14.07 o                         
  -1   4   9         65.86         70.82         6.97 o                         
   0   4   9        877.19        988.91        28.03 o                         
   1   4   9        175.85        182.08        12.47 o                         
   2   4   9        420.06        457.98        20.55 o                         
   3   4   9        674.00        776.20        27.06 o                         
   4   4   9        774.15        558.29        36.62 o                         
  -9   5   9        946.81       1003.00        48.02 o                         
  -8   5   9          5.75          9.11         2.99 o                         
  -7   5   9        476.29        452.56        14.59 o                         
  -6   5   9          1.46          1.70         3.77 o                         
  -5   5   9          4.87          7.06         2.69 o                         
  -4   5   9       1167.31       1235.09        31.86 o                         
  -3   5   9        544.83        544.15        17.55 o                         
  -2   5   9        713.62        679.16        27.79 o                         
  -1   5   9       4848.83       5138.66        90.66 o                         
   0   5   9       1326.24       1331.58        31.76 o                         
   1   5   9       1245.30       1381.66        33.71 o                         
   2   5   9        351.21        302.00        53.55 o                         
   3   5   9         41.31         22.05         8.26 o                         
  -9   6   9        875.69        799.02        28.10 o                         
  -8   6   9         65.38         85.29        10.28 o                         
  -7   6   9       1466.24       1505.70        56.85 o                         
  -6   6   9        733.14        792.23        78.77 o                         
  -5   6   9        327.90        370.93        23.34 o                         
  -4   6   9         11.44          8.63         4.86 o                         
  -3   6   9         34.26         35.86         5.45 o                         
  -2   6   9        656.62        601.76        27.93 o                         
  -1   6   9        630.41        535.46        26.88 o                         
   0   6   9        363.03        416.34        42.41 o                         
   1   6   9        412.41        446.39        56.82 o                         
   2   6   9        444.79        353.57        32.34 o                         
  -8   7   9         47.92         49.67         7.24 o                         
  -7   7   9        342.58        352.15        21.96 o                         
  -6   7   9        107.45        106.89         9.90 o                         
  -5   7   9        190.70        204.56        14.05 o                         
  -4   7   9        880.79        851.07        30.91 o                         
  -3   7   9        526.87        566.50        22.50 o                         
  -2   7   9        783.92        835.95        28.43 o                         
  -1   7   9       3600.08       3854.01        88.88 o                         
   0   7   9        771.53        812.02        41.20 o                         
   1   7   9       1036.95        924.91        54.52 o                         
  -8   8   9         87.26         79.65         9.37 o                         
  -7   8   9        610.97        612.60        22.28 o                         
  -6   8   9        498.97        487.55        31.83 o                         
  -5   8   9        294.07        327.40        18.90 o                         
  -4   8   9         31.84         43.62         6.48 o                         
  -3   8   9        549.05        612.13        27.94 o                         
  -2   8   9          0.02          1.57         2.95 o                         
  -1   8   9         43.06         38.71         7.09 o                         
   0   8   9         66.64         48.30         9.18 o                         
   1   8   9         43.58         39.57        11.18 o                         
  -7   9   9        371.97        269.48        13.76 o                         
  -6   9   9        182.44        161.47        10.65 o                         
  -5   9   9        599.40        593.73        23.23 o                         
  -4   9   9       1269.14       1169.40        32.08 o                         
  -3   9   9       1214.24       1168.18        36.64 o                         
  -2   9   9       1291.49       1143.73        81.49 o                         
  -1   9   9       2065.64       2146.96        68.81 o                         
   0   9   9        170.92        186.21        23.47 o                         
  -6  10   9        313.06        202.44        18.34 o                         
  -5  10   9        755.08        598.59        37.52 o                         
  -4  10   9        153.70        113.20        16.42 o                         
  -3  10   9        316.12        292.36        18.80 o                         
  -2  10   9         12.06         10.85         3.86 o                         
  -1  10   9         53.49         47.32        11.08 o                         
  -9   0  10         59.41         60.30         6.64 o                         
  -8   0  10         29.71         24.18         5.97 o                         
  -7   0  10        137.46        126.39        11.28 o                         
  -6   0  10        108.77        112.61        10.69 o                         
  -5   0  10        750.92        869.76        42.82 o                         
  -4   0  10       1650.21       1917.12        56.50 o                         
  -3   0  10       1550.40       1783.27        54.77 o                         
  -2   0  10        848.18        878.54        36.66 o                         
  -1   0  10        210.50        244.13        48.59 o                         
   0   0  10        163.98        167.13        19.47 o                         
   1   0  10        429.33        449.97        30.13 o                         
   2   0  10        137.78        123.79        14.74 o                         
   3   0  10        295.81        288.94        24.48 o                         
  -9   1  10        112.25        115.01         5.86 o                         
  -8   1  10        342.81        341.10        14.57 o                         
  -7   1  10        643.35        655.23        46.00 o                         
  -6   1  10        559.04        522.28        32.78 o                         
  -5   1  10       1509.75       1539.08        98.21 o                         
  -4   1  10        103.97        130.02        13.69 o                         
  -3   1  10         32.78         38.46         8.14 o                         
  -2   1  10        958.22       1018.78        40.01 o                         
  -1   1  10        153.36        153.45        15.31 o                         
   0   1  10       1200.16       1384.88        68.49 o                         
   1   1  10       1050.75       1227.17        51.33 o                         
   2   1  10        747.11        846.32        63.42 o                         
   3   1  10       1048.62       1193.66        38.96 o                         
  -9   2  10        167.88        146.00         7.12 o                         
  -8   2  10        458.86        457.51        13.37 o                         
  -7   2  10         41.92         35.92         4.46 o                         
  -6   2  10        269.85        299.01        13.43 o                         
  -5   2  10       1163.01       1262.98        51.29 o                         
  -4   2  10       1434.10       1554.42        50.09 o                         
  -3   2  10        256.14        277.14        15.61 o                         
  -2   2  10        591.79        627.95        26.47 o                         
  -1   2  10        413.17        432.58        19.68 o                         
   0   2  10        310.40        333.75        18.88 o                         
   1   2  10        710.64        799.00        27.86 o                         
   2   2  10          0.62         -5.08         5.94 o                         
   3   2  10          5.72          4.11         2.77 o                         
  -9   3  10        527.83        423.82        21.17 o                         
  -8   3  10        786.06        853.30        20.67 o                         
  -7   3  10        320.61        342.50        13.60 o                         
  -6   3  10        485.01        550.28        22.13 o                         
  -5   3  10        901.03        916.34        25.29 o                         
  -4   3  10        214.16        207.12        11.81 o                         
  -3   3  10        339.84        369.98        19.87 o                         
  -2   3  10         70.71         66.25         7.23 o                         
  -1   3  10         10.63         16.31         3.96 o                         
   0   3  10       1949.89       2155.92        51.80 o                         
   1   3  10       1010.20       1106.47        32.27 o                         
   2   3  10       1681.93       2025.50        59.24 o                         
   3   3  10        673.23        394.20        28.75 o                         
  -9   4  10        106.14         92.76         6.62 o                         
  -8   4  10        483.80        468.54        16.83 o                         
  -7   4  10         19.33         21.02         3.48 o                         
  -6   4  10       1293.58       1379.24        36.08 o                         
  -5   4  10        260.51        248.08        10.68 o                         
  -4   4  10        690.10        744.91        20.44 o                         
  -3   4  10        400.74        424.89        17.74 o                         
  -2   4  10       1047.43       1058.33        25.56 o                         
  -1   4  10        315.28        354.76        15.21 o                         
   0   4  10        314.62        314.46        14.95 o                         
   1   4  10        198.45        203.13        12.04 o                         
   2   4  10         17.84          0.91         8.56 o                         
  -9   5  10        272.05        195.80        10.92 o                         
  -8   5  10        707.06        688.19        25.03 o                         
  -7   5  10        684.05        628.63        41.93 o                         
  -6   5  10        949.73       1042.93        29.03 o                         
  -5   5  10        723.78        723.54        25.64 o                         
  -4   5  10        250.62        248.50        10.62 o                         
  -3   5  10         69.96         63.17         6.12 o                         
  -2   5  10         36.38         33.98         4.46 o                         
  -1   5  10         31.48         25.11         4.28 o                         
   0   5  10       1516.38       1586.51        53.77 o                         
   1   5  10        490.46        495.78        24.56 o                         
  -8   6  10        749.84        670.72        20.94 o                         
  -7   6  10         23.17         25.59         4.88 o                         
  -6   6  10       1011.96       1042.34        35.06 o                         
  -5   6  10        128.74        118.02        10.54 o                         
  -4   6  10        806.44        896.99        33.42 o                         
  -3   6  10        340.23        387.62        22.05 o                         
  -2   6  10        970.35       1067.63        46.37 o                         
  -1   6  10        786.66        785.57        67.19 o                         
   0   6  10        314.16        321.58        22.22 o                         
  -7   7  10        654.74        521.77        24.69 o                         
  -6   7  10        377.00        321.40        29.42 o                         
  -5   7  10        440.36        345.03        38.54 o                         
  -4   7  10        146.55        149.30        12.35 o                         
  -3   7  10        167.68        166.86        13.42 o                         
  -2   7  10          2.94          5.72         3.65 o                         
  -1   7  10          9.76          4.12         3.99 o                         
  -7   8  10         25.30         10.57         4.43 o                         
  -6   8  10       1415.90       1138.29       116.42 o                         
  -5   8  10        439.56        440.48        22.18 o                         
  -4   8  10        791.41        779.71        30.08 o                         
  -3   8  10        517.34        510.83        21.54 o                         
  -2   8  10        412.94        390.55        30.73 o                         
  -5   9  10        688.30        582.69        69.60 o                         
  -4   9  10        185.41        138.10        10.87 o                         
  -3   9  10        144.07        117.43        12.89 o                         
  -2   9  10        248.88        151.71        16.42 o                         
  -1   9  10          2.77         10.47         4.93 o                         
  -9   0  11        304.20        194.09        14.61 o                         
  -8   0  11        973.47        733.42       134.14 o                         
  -7   0  11        134.97        128.61        12.99 o                         
  -6   0  11        936.84       1059.63        41.91 o                         
  -5   0  11        299.15        293.34        26.89 o                         
  -4   0  11       1308.42       1360.76        52.22 o                         
  -3   0  11         23.20         26.97         6.31 o                         
  -2   0  11        272.94        280.96        34.70 o                         
  -1   0  11         65.38         54.57        10.11 o                         
   0   0  11        384.02        389.41        24.29 o                         
   1   0  11        152.93        145.42        18.23 o                         
  -8   1  11        177.15        140.52        12.66 o                         
  -7   1  11         49.10         43.89         4.40 o                         
  -6   1  11        780.67        754.06        36.85 o                         
  -5   1  11        906.38        952.80        32.35 o                         
  -4   1  11       1764.80       1869.00        86.84 o                         
  -3   1  11        339.01        358.01        23.69 o                         
  -2   1  11       1273.59       1466.29       114.52 o                         
  -1   1  11        384.50        384.31        25.53 o                         
   0   1  11        363.49        402.36        24.78 o                         
   1   1  11          6.96          6.39         5.76 o                         
  -8   2  11        977.58        801.82        79.54 o                         
  -7   2  11        214.55        202.71         8.60 o                         
  -6   2  11        173.00        150.71         9.61 o                         
  -5   2  11          5.91          4.64         3.34 o                         
  -4   2  11         11.06         10.54         3.13 o                         
  -3   2  11         46.34         39.58         5.49 o                         
  -2   2  11       1028.59       1098.88        28.47 o                         
  -1   2  11        301.27        329.34        16.23 o                         
   0   2  11        949.97       1046.13        28.72 o                         
   1   2  11        318.04        289.86        17.05 o                         
  -8   3  11        123.49         92.59         6.19 o                         
  -7   3  11         31.60         36.58         3.80 o                         
  -6   3  11        423.78        396.32        15.86 o                         
  -5   3  11        119.78        116.72         7.78 o                         
  -4   3  11       1089.34       1126.79        29.97 o                         
  -3   3  11        404.37        398.73        14.30 o                         
  -2   3  11        924.89        993.61        34.65 o                         
  -1   3  11        522.25        570.97        20.61 o                         
   0   3  11        821.67        899.94        34.09 o                         
   1   3  11         10.09          8.56         3.76 o                         
  -8   4  11        538.69        374.70        16.50 o                         
  -7   4  11         66.88         65.02         5.49 o                         
  -6   4  11        400.44        368.31        17.68 o                         
  -5   4  11          2.10          1.19         2.25 o                         
  -4   4  11          1.23          0.51         2.68 o                         
  -3   4  11        837.46        862.86        23.21 o                         
  -2   4  11        882.40        920.15        25.26 o                         
  -1   4  11        244.74        278.42        17.71 o                         
   0   4  11       1246.25       1294.89        55.12 o                         
  -7   5  11          3.18          7.10         2.97 o                         
  -6   5  11        136.29        124.54        11.83 o                         
  -5   5  11         32.96         33.27         5.14 o                         
  -4   5  11       1148.17       1098.47        41.17 o                         
  -3   5  11        610.98        536.15        21.65 o                         
  -2   5  11       1197.31       1163.99        43.95 o                         
  -7   6  11        201.90        150.80        13.20 o                         
  -6   6  11         57.93         54.45         7.04 o                         
  -5   6  11        199.46        169.10        16.47 o                         
  -4   6  11         89.34         83.08         9.78 o                         
  -3   6  11        284.84        277.06        17.80 o                         
  -6   7  11        186.36        125.82        13.70 o                         
  -5   7  11         82.61         79.65        12.08 o                         
  -4   7  11       1065.23        751.40        41.49 o                         
  -7   0  12        848.69        648.78        23.66 o                         
  -6   0  12       1406.48       1278.73       123.22 o                         
  -5   0  12        629.54        656.73        26.83 o                         
  -4   0  12        446.54        427.61        22.67 o                         
  -3   0  12         30.84         15.31         7.89 o                         
  -2   0  12        375.21        298.15        24.69 o                         
  -1   0  12        672.06        649.59        35.10 o                         
  -7   1  12         61.61         45.23         4.92 o                         
  -6   1  12         38.65         40.90         4.95 o                         
  -5   1  12        122.96        100.40        15.57 o                         
  -4   1  12         79.74         88.68         7.03 o                         
  -3   1  12         26.11         15.16         3.84 o                         
  -2   1  12        482.16        459.99        36.08 o                         
  -1   1  12        219.63        214.70        13.07 o                         
  -7   2  12        905.35        612.53        21.93 o                         
  -6   2  12        533.18        433.78        15.79 o                         
  -5   2  12        479.22        375.02        37.94 o                         
  -4   2  12        771.80        747.00        40.69 o                         
  -3   2  12         81.29         60.50         9.11 o                         
  -2   2  12        537.70        520.95        22.65 o                         
  -1   2  12         63.67         49.22         6.55 o                         
  -6   3  12        233.23        169.37        10.93 o                         
  -5   3  12          4.07          3.71         1.68 o                         
  -4   3  12         10.70          8.79         2.59 o                         
  -3   3  12        230.15        194.98        12.54 o                         
  -2   3  12        549.05        429.19        18.18 o                         
  -5   4  12        812.64        583.47        29.46 o                         
  -4   4  12        896.63        710.88        34.91 o                         
                                                                                
