# Supplementary material for: Diaceto­nitrile­(2,2′-bi­pyridine-κ2 N,N′)palladium(II) bis­(tri­fluoro­methane­sulfonate)
Source: IUCrdata. 2022 Dec 6;7(Pt 12):x221151. doi: 10.1107/S2414314622011518 (PMC9815130; doi:10.1107/S2414314622011518)
Supplement: Supplementary file 3 [file x-07-x221151-Isup3.mol]

@<TRIPOS>MOLECULE
hpd549
    49    49     3     0     0
SMALL
NO_CHARGES
****
Generated from the CSD

@<TRIPOS>ATOM
     1 Pd1      3.9509   3.1327   2.9516   Pd        1 RES1   0.0000
     2 N1       4.4301   1.8238   4.3843   N.2       1 RES1   0.0000
     3 N2       3.4880   4.5286   1.5783   N.1       1 RES1   0.0000
     4 C1       4.7362   2.3934   5.5742   C.2       1 RES1   0.0000
     5 C5       4.4273   0.4862   4.2662   C.2       1 RES1   0.0000
     6 H5       4.2180   0.1022   3.4449   H         1 RES1   0.0000
     7 C4       4.7292  -0.3333   5.3388   C.2       1 RES1   0.0000
     8 H4       4.7245  -1.2580   5.2420   H         1 RES1   0.0000
     9 C6       3.1372   5.2341   0.7684   C.1       1 RES1   0.0000
    10 C2       5.0432   1.6265   6.6752   C.2       1 RES1   0.0000
    11 H2       5.2497   2.0300   7.4876   H         1 RES1   0.0000
    12 C3       5.0388   0.2431   6.5561   C.2       1 RES1   0.0000
    13 H3       5.2425  -0.2914   7.2897   H         1 RES1   0.0000
    14 C7       2.6784   6.1739  -0.2372   C.3       1 RES1   0.0000
    15 H7A      2.8651   7.0700   0.0532   H         1 RES1   0.0000
    16 H7B      1.7328   6.0695  -0.3647   H         1 RES1   0.0000
    17 H7C      3.1339   6.0046  -1.0649   H         1 RES1   0.0000
    18 N1       4.4301   4.4415   4.3843   N.2       1 RES1   0.0000
    19 C1       4.7362   3.8720   5.5742   C.2       1 RES1   0.0000
    20 C5       4.4273   5.7792   4.2662   C.2       1 RES1   0.0000
    21 H5       4.2180   6.1632   3.4449   H         1 RES1   0.0000
    22 C4       4.7292   6.5987   5.3388   C.2       1 RES1   0.0000
    23 H4       4.7245   7.5233   5.2420   H         1 RES1   0.0000
    24 C2       5.0432   4.6389   6.6752   C.2       1 RES1   0.0000
    25 H2       5.2497   4.2353   7.4876   H         1 RES1   0.0000
    26 C3       5.0388   6.0223   6.5561   C.2       1 RES1   0.0000
    27 H3       5.2425   6.5568   7.2897   H         1 RES1   0.0000
    28 N2       3.4880   1.7368   1.5783   N.1       1 RES1   0.0000
    29 C6       3.1372   1.0313   0.7684   C.1       1 RES1   0.0000
    30 C7       2.6784   0.0915  -0.2372   C.3       1 RES1   0.0000
    31 H7A      2.8651  -0.8046   0.0532   H         1 RES1   0.0000
    32 H7B      1.7328   0.1958  -0.3647   H         1 RES1   0.0000
    33 H7C      3.1339   0.2608  -1.0649   H         1 RES1   0.0000
    34 S1       9.1970   3.1327   1.2267   S.o2      2 RES2   0.0000
    35 F1       6.5707   3.1327   1.0207   F         2 RES2   0.0000
    36 F2       7.3286   2.0514   2.7247   F         2 RES2   0.0000
    37 O2       9.2151   4.3472   0.4451   O.2       2 RES2   0.0000
    38 O1      10.0563   3.1327   2.3835   O.2       2 RES2   0.0000
    39 C8       7.5225   3.1327   1.9658   C.3       2 RES2   0.0000
    40 F2       7.3286   4.2139   2.7247   F         2 RES2   0.0000
    41 O2       9.2151   1.9182   0.4451   O.2       2 RES2   0.0000
    42 S2       1.2201   3.1327   7.0093   S.o2      3 RES3   0.0000
    43 F4      -1.2531   3.1327   7.8991   F         3 RES3   0.0000
    44 F3      -0.9829   4.2121   6.0628   F         3 RES3   0.0000
    45 O3       1.7577   3.1327   5.6725   O.2       3 RES3   0.0000
    46 O4       1.4318   1.9106   7.7479   O.2       3 RES3   0.0000
    47 C9      -0.5921   3.1327   6.7366   C.3       3 RES3   0.0000
    48 F3      -0.9829   2.0533   6.0628   F         3 RES3   0.0000
    49 O4       1.4318   4.3548   7.7479   O.2       3 RES3   0.0000
@<TRIPOS>BOND
     1     1     2   un
     2     1     3   un
     3     1    18   un
     4     1    28   un
     5     2     4   un
     6     2     5   un
     7     3     9   un
     8     4    10   un
     9     4    19   un
    10     5     6    1
    11     5     7   un
    12     7     8    1
    13     7    12   un
    14     9    14    1
    15    10    11    1
    16    10    12   un
    17    12    13    1
    18    14    15    1
    19    14    16    1
    20    14    17    1
    21    18    19   un
    22    18    20   un
    23    19    24   un
    24    20    21    1
    25    20    22   un
    26    22    23    1
    27    22    26   un
    28    24    25    1
    29    24    26   un
    30    26    27    1
    31    28    29   un
    32    29    30    1
    33    30    31    1
    34    30    32    1
    35    30    33    1
    36    34    37   un
    37    34    38   un
    38    34    39    1
    39    34    41   un
    40    35    39    1
    41    36    39    1
    42    39    40    1
    43    42    45   un
    44    42    46   un
    45    42    47    1
    46    42    49   un
    47    43    47    1
    48    44    47    1
    49    47    48    1
@<TRIPOS>SUBSTRUCTURE
     1 RES1        1 GROUP             0 ****  ****    0  
     2 RES2       34 GROUP             0 ****  ****    0  
     3 RES3       42 GROUP             0 ****  ****    0  
@<TRIPOS>CRYSIN
    9.2732   12.5307   10.0983   90.0000  110.6270   90.0000    11     1
